# Supplementary material for: 2-((E)-{2-[(E)-2,3-Dihydroxy­benzyl­ideneamino]-5-methyl­phen­yl}iminiometh­yl)-6-hydroxy­phenolate
Source: Acta Crystallogr Sect E Struct Rep Online. 2009 Aug 8;65(Pt 9):o2065–6. doi: 10.1107/S1600536809029833 (PMC2969866; doi:10.1107/S1600536809029833)
Supplement: Supplementary file 1 [file e-65-o2065-sup1.cif]

##############################################################################
###                                                                        ###
###        Electronic paper (Acta Crystallographica Section E)             ###
###                                                                        ###
##############################################################################
#                                                                            #
# This CIF contains the data in a paper accepted for publication in Acta     #
# Crystallographica Section E. It conforms to the requirements of Notes      #
# for Authors for Section E, and has been peer reviewed under the auspices   #
# of the IUCr Commission on Journals.                                        #
#                                                                            #
# Full details of the Crystallographic Information File format               #
# are given in the paper "The Crystallographic Information File (CIF):       #
# a New Standard Archive File for Crystallography" by S. R. Hall, F. H.      #
# Allen and I. D. Brown [Acta Cryst. (1991), A47, 655-685].                  #
#                                                                            #
# The current version of the core CIF dictionary is obtainable from          #
# ftp://ftp.iucr.org/pub/cif_core.dic. The current version number is 2.4.    #
#                                                                            #
# Software is freely available for graphical display of the structure(s) in  #
# this CIF.  For information consult the CIF home page http://www.iucr.org/  #
# cif/home.html                                                              #
#                                                                            #
# This file may be used for bona fide research purposes within the           #
# scientific community so long as proper attribution is given to the journal # 
# article from which it was obtained.                                        #
#                                                                            #
##############################################################################
                                             
data_global
_audit_creation_method     'form.cif (version 2.0)'
_journal_data_validation_number     ?
_journal_date_recd_electronic     2009-07-14
_journal_date_accepted     2009-07-27
_journal_name_full     'Acta Crystallographica, Section E'
_journal_year     2009
_journal_volume     65
_journal_issue      9
_journal_page_first     o2065
_journal_page_last     o2066
_journal_paper_category     QO
_journal_coeditor_code     CI2856
_publ_contact_author_name     'Prof. Fun, Hoong-Kun'
_publ_contact_author_address
;
      X-ray Crystallography Unit
      School of Physics
      Universiti Sains Malaysia
      11800 USM, Penang
      MALAYSIA
;
_publ_contact_author_email     'hkfun@usm.my'
_publ_contact_author_fax     '6 04 6579150'
_publ_contact_author_phone     '6 04 6533652'
_publ_section_title
;\
2-((<i>E</i>)-{2-[(<i>E</i>)-2,3-Dihydroxybenzylideneamino]-5-methylphenyl}\
iminiomethyl)-6-hydroxyphenolate
;
loop_
    _publ_author_name
    _publ_author_footnote
    _publ_author_address
    'Naser Eltaher Eltayeb'
;
      On study leave from International University of Africa, Sudan.
      E-mail: nasertaha90@hotmail.com.
;
;
      School of Chemical Science
      Universiti Sains Malaysia
      11800 USM, Penang
      Malaysia
;
    'Siang Guan Teoh' ?
;
      School of Chemical Science
      Universiti Sains Malaysia
      11800 USM, Penang
      Malaysia
;
    'Chin Sing Yeap'
;
      Thomson Reuters ResearcherID: A-5523-2009.
;
;
      X-ray Crystallography Unit
      School of Physics
      Universiti Sains Malaysia
      11800 USM, Penang
      Malaysia
;
    'Hoong-Kun Fun'
;
      Thomson Reuters ResearcherID: A-3561-2009.
;
;     X-ray Crystallography Unit
      School of Physics
      Universiti Sains Malaysia
      11800 USM, Penang
      Malaysia
;
    'Rohana Adnan' ?
;     School of Chemical Science
      Universiti Sains Malaysia
      11800 USM, Penang
      Malaysia
;
data_I
_audit_creation_method     SHELXL-97
_chemical_name_systematic
;
2-((<i>E</i>)-{2-[(<i>E</i>)-2,3-Dihydroxybenzylideneamino]-5-
methylphenyl}iminiomethyl)-6-hydroxyphenolate
;
_chemical_name_common     ?
_chemical_formula_moiety     'C21 H18 N2 O4'
_chemical_formula_sum     'C21 H18 N2 O4'
_chemical_formula_iupac     'C21 H18 N2 O4'
_chemical_formula_weight     362.37
_chemical_melting_point     ?
_symmetry_cell_setting     Monoclinic
_symmetry_space_group_name_H-M     'P 21/c'
_symmetry_space_group_name_Hall     '-P 2ybc'
loop_
    _symmetry_equiv_pos_as_xyz
    'x, y, z'
    '-x, y+1/2, -z+1/2'
    '-x, -y, -z'
    'x, -y-1/2, z-1/2'
_cell_length_a     17.0634(2)
_cell_length_b     21.3455(2)
_cell_length_c     20.0291(2)
_cell_angle_alpha     90.00
_cell_angle_beta     99.9820(10)
_cell_angle_gamma     90.00
_cell_volume     7184.70(13)
_cell_formula_units_Z     16
_cell_measurement_reflns_used     9276
_cell_measurement_theta_min     2.21
_cell_measurement_theta_max     29.57
_cell_measurement_temperature     100
_exptl_crystal_description     Block
_exptl_crystal_colour     red
_exptl_crystal_size_max     0.29
_exptl_crystal_size_mid     0.19
_exptl_crystal_size_min     0.17
_exptl_crystal_density_diffrn     1.340
_exptl_crystal_density_meas     ?
_exptl_crystal_density_method     'not measured'
_exptl_crystal_F_000     3040
_exptl_absorpt_coefficient_mu     0.094
_exptl_absorpt_correction_type     multi-scan
_exptl_absorpt_process_details     '(<i>SADABS</i>; Bruker, 2005)'
_exptl_absorpt_correction_T_min     0.920
_exptl_absorpt_correction_T_max     0.9844
_exptl_special_details
;
The crystal was placed in the cold stream of an Oxford Cyrosystems Cobra
open-flow nitrogen cryostat (Cosier & Glazer, 1986) operating at 100.0(1) K.
;
_diffrn_ambient_temperature     100
_diffrn_radiation_type     MoK\a
_diffrn_radiation_wavelength     0.71073
_diffrn_radiation_source     'fine-focus sealed tube'
_diffrn_radiation_monochromator     graphite
_diffrn_measurement_device_type
;
Bruker SMART APEXII CCD area-detector
;
_diffrn_measurement_method     '\f and \w'
_diffrn_detector_area_resol_mean     ?
_diffrn_reflns_number     67041
_diffrn_reflns_av_R_equivalents     0.0688
_diffrn_reflns_av_sigmaI/netI     0.0557
_diffrn_reflns_theta_min     2.06
_diffrn_reflns_theta_max     25.00
_diffrn_reflns_theta_full     25.00
_diffrn_measured_fraction_theta_max     0.999
_diffrn_measured_fraction_theta_full     0.999
_diffrn_reflns_limit_h_min     -20
_diffrn_reflns_limit_h_max     20
_diffrn_reflns_limit_k_min     -25
_diffrn_reflns_limit_k_max     25
_diffrn_reflns_limit_l_min     -23
_diffrn_reflns_limit_l_max     23
_diffrn_standards_number     0
_diffrn_standards_interval_count     .
_diffrn_standards_interval_time     .
_diffrn_standards_decay_%     ?
_refine_special_details
;
Refinement of <i>F</i>^2^ against ALL reflections. The weighted <i>R</i>-factor
<i>wR</i> and goodness of fit <i>S</i> are based on <i>F</i>^2^, conventional
<i>R</i>-factors <i>R</i> are based on <i>F</i>, with <i>F</i> set to zero for
negative <i>F</i>^2^. The threshold expression of <i>F</i>^2^ >
\s(<i>F</i>^2^) is used only for calculating <i>R</i>-factors(gt) <i>etc</i>.
and is not relevant to the choice of reflections for refinement.
<i>R</i>-factors based on <i>F</i>^2^ are statistically about twice as large
as those based on <i>F</i>, and <i>R</i>- factors based on ALL data will be
even larger.
;
_reflns_number_total     12647
_reflns_number_gt     8172
_reflns_threshold_expression     I>2\s(I)
_refine_ls_structure_factor_coef     Fsqd
_refine_ls_matrix_type     full
_refine_ls_R_factor_all     0.0904
_refine_ls_R_factor_gt     0.0480
_refine_ls_wR_factor_gt     0.0977
_refine_ls_wR_factor_ref     0.1146
_refine_ls_goodness_of_fit_ref     1.026
_refine_ls_restrained_S_all     1.026
_refine_ls_number_reflns     12647
_refine_ls_number_parameters     1075
_refine_ls_number_restraints     0
_refine_ls_hydrogen_treatment     mixed
_refine_ls_weighting_scheme     calc
_refine_ls_weighting_details
         'calc w=1/[\s^2^(Fo^2^)+(0.0429P)^2^+2.6321P] where P=(Fo^2^+2Fc^2^)/3'
_atom_sites_solution_hydrogens     geom
_atom_sites_solution_primary     direct
_atom_sites_solution_secondary     difmap
_refine_ls_shift/su_max     0.001
_refine_ls_shift/su_max_lt     0.001
_refine_ls_shift/su_mean     0.000
_refine_diff_density_max     0.241
_refine_diff_density_min     -0.219
_refine_ls_extinction_method     none
_refine_ls_extinction_coef     ?
loop_
    _atom_type_symbol
    _atom_type_description
    _atom_type_scat_dispersion_real
    _atom_type_scat_dispersion_imag
    _atom_type_scat_source
    'C' 'C' 0.0033 0.0016
                         'International Tables Vol C Tables 4.2.6.8 and 6.1.1.4'
    'H' 'H' 0.0000 0.0000
                         'International Tables Vol C Tables 4.2.6.8 and 6.1.1.4'
    'N' 'N' 0.0061 0.0033
                         'International Tables Vol C Tables 4.2.6.8 and 6.1.1.4'
    'O' 'O' 0.0106 0.0060
                         'International Tables Vol C Tables 4.2.6.8 and 6.1.1.4'
_computing_data_collection     'APEX2 (Bruker, 2005)'
_computing_cell_refinement     'SAINT (Bruker, 2005)'
_computing_data_reduction     'SAINT (Bruker, 2005)'
_computing_structure_solution     'SHELXTL (Sheldrick, 2008)'
_computing_structure_refinement     'SHELXTL (Sheldrick, 2008)'
_computing_molecular_graphics     'SHELXTL (Sheldrick, 2008)'
_computing_publication_material
                             'SHELXTL (Sheldrick, 2008) and PLATON (Spek, 2009)'
loop_
    _atom_site_type_symbol
    _atom_site_label
    _atom_site_fract_x
    _atom_site_fract_y
    _atom_site_fract_z
    _atom_site_U_iso_or_equiv
    _atom_site_adp_type
    _atom_site_calc_flag
    _atom_site_refinement_flags
    _atom_site_occupancy
    _atom_site_disorder_assembly
    _atom_site_disorder_group
    O O1A 1.19315(10) 0.46141(9) 0.86061(9) 0.0364(5) Uani d . 1 . .
    O O2A 1.03690(10) 0.47712(8) 0.86453(9) 0.0331(4) Uani d . 1 . .
    O O3A 0.91941(9) 0.51191(9) 0.75558(9) 0.0397(5) Uani d . 1 . .
    O O4A 0.97187(13) 0.53499(12) 0.63763(11) 0.0620(7) Uani d . 1 . .
    N N1A 0.91419(11) 0.45158(9) 0.92792(10) 0.0303(5) Uani d . 1 . .
    N N2A 0.80118(13) 0.48196(10) 0.81813(12) 0.0327(5) Uani d . 1 . .
    C C1A 1.08033(13) 0.44352(11) 0.91497(12) 0.0259(5) Uani d . 1 . .
    C C2A 1.16102(13) 0.43568(12) 0.91227(12) 0.0286(6) Uani d . 1 . .
    C C3A 1.20934(14) 0.40307(12) 0.96296(12) 0.0348(6) Uani d . 1 . .
    H H3AA 1.2630 0.3980 0.9610 0.042 Uiso calc R 1 . .
    C C4A 1.17861(15) 0.37790(14) 1.01666(13) 0.0420(7) Uani d . 1 . .
    H H4AA 1.2116 0.3561 1.0506 0.050 Uiso calc R 1 . .
    C C5A 1.09910(14) 0.38517(13) 1.01976(13) 0.0391(7) Uani d . 1 . .
    H H5AA 1.0787 0.3685 1.0561 0.047 Uiso calc R 1 . .
    C C6A 1.04886(13) 0.41752(11) 0.96865(12) 0.0292(6) Uani d . 1 . .
    C C7A 0.96505(14) 0.42262(12) 0.97218(13) 0.0325(6) Uani d . 1 . .
    H H7AA 0.9469 0.4039 1.0086 0.039 Uiso calc R 1 . .
    C C8A 0.83324(14) 0.45305(11) 0.93647(14) 0.0319(6) Uani d . 1 . .
    C C9A 0.80711(15) 0.44014(12) 0.99758(14) 0.0368(6) Uani d . 1 A .
    H H9AA 0.8443 0.4312 1.0361 0.044 Uiso calc R 1 . .
    C C10A 0.72750(15) 0.44047(12) 1.00179(15) 0.0375(7) Uani d . 1 . .
    H H10A 0.7117 0.4310 1.0428 0.045 Uiso calc PR 0.819(5) A 1
    C C11A 0.67088(15) 0.45459(11) 0.94612(15) 0.0374(7) Uani d . 1 A .
    H H11A 0.6171 0.4545 0.9492 0.045 Uiso calc PR 0.181(5) A 2
    C C12A 0.69529(14) 0.46899(11) 0.88544(15) 0.0373(7) Uani d . 1 . .
    H H12A 0.6576 0.4795 0.8478 0.045 Uiso calc R 1 A .
    C C13A 0.77596(14) 0.46789(11) 0.88016(14) 0.0330(6) Uani d . 1 A .
    C C14A 0.75666(14) 0.48370(11) 0.75795(14) 0.0338(6) Uani d . 1 . .
    H H14A 0.7029 0.4742 0.7545 0.041 Uiso calc R 1 . .
    C C15A 0.78507(14) 0.49897(11) 0.69828(13) 0.0323(6) Uani d . 1 . .
    C C16A 0.73153(16) 0.50164(12) 0.63598(15) 0.0416(7) Uani d . 1 . .
    H H16A 0.6778 0.4934 0.6351 0.050 Uiso calc R 1 . .
    C C17A 0.75728(16) 0.51593(13) 0.57788(15) 0.0457(7) Uani d . 1 . .
    H H17A 0.7211 0.5182 0.5375 0.055 Uiso calc R 1 . .
    C C18A 0.83918(17) 0.52746(13) 0.57792(14) 0.0458(7) Uani d . 1 . .
    H H18A 0.8566 0.5369 0.5376 0.055 Uiso calc R 1 . .
    C C19A 0.89239(16) 0.52477(13) 0.63700(14) 0.0418(7) Uani d . 1 . .
    C C20A 0.86793(15) 0.51179(12) 0.70029(13) 0.0351(6) Uani d . 1 . .
    C C21A 0.58355(16) 0.45353(14) 0.95249(15) 0.0316(9) Uani d P 0.819(5) A 1
    H H21A 0.5788 0.4550 0.9995 0.047 Uiso calc PR 0.819(5) A 1
    H H21B 0.5594 0.4158 0.9325 0.047 Uiso calc PR 0.819(5) A 1
    H H21C 0.5572 0.4892 0.9295 0.047 Uiso calc PR 0.819(5) A 1
    C C21E 0.6917(9) 0.4348(8) 1.0509(7) 0.045(5) Uani d P 0.181(5) A 2
    H H21M 0.7200 0.4571 1.0892 0.067 Uiso calc PR 0.181(5) A 2
    H H21N 0.6886 0.3913 1.0622 0.067 Uiso calc PR 0.181(5) A 2
    H H21O 0.6389 0.4516 1.0390 0.067 Uiso calc PR 0.181(5) A 2
    O O1B -0.02790(9) 0.62281(9) 0.82457(9) 0.0343(4) Uani d . 1 . .
    O O2B 0.08476(9) 0.58736(8) 0.75073(8) 0.0323(4) Uani d . 1 . .
    O O3B 0.11961(9) 0.45970(8) 0.72811(8) 0.0287(4) Uani d . 1 . .
    O O4B 0.00762(10) 0.37802(10) 0.75534(9) 0.0380(5) Uani d . 1 . .
    N N1B 0.23622(11) 0.59434(9) 0.73336(9) 0.0262(5) Uani d . 1 . .
    N N2B 0.24301(11) 0.48183(9) 0.67198(10) 0.0253(5) Uani d . 1 . .
    C C1B 0.10696(13) 0.62649(11) 0.80378(11) 0.0255(5) Uani d . 1 . .
    C C2B 0.04828(13) 0.64443(11) 0.84062(12) 0.0269(6) Uani d . 1 . .
    C C3B 0.06718(14) 0.68648(11) 0.89352(12) 0.0285(6) Uani d . 1 . .
    H H3BA 0.0278 0.6996 0.9172 0.034 Uiso calc R 1 . .
    C C4B 0.14418(14) 0.70940(11) 0.91184(12) 0.0287(6) Uani d . 1 . .
    H H4BA 0.1560 0.7376 0.9476 0.034 Uiso calc R 1 . .
    C C5B 0.20283(14) 0.69050(11) 0.87721(11) 0.0278(6) Uani d . 1 . .
    H H5BA 0.2545 0.7054 0.8901 0.033 Uiso calc R 1 . .
    C C6B 0.18514(13) 0.64872(11) 0.82217(11) 0.0251(5) Uani d . 1 . .
    C C7B 0.24725(13) 0.63130(11) 0.78509(12) 0.0272(6) Uani d . 1 . .
    H H7BA 0.2979 0.6476 0.7993 0.033 Uiso calc R 1 . .
    C C8B 0.30034(13) 0.58367(11) 0.69796(11) 0.0254(5) Uani d . 1 . .
    C C9B 0.35955(13) 0.62756(12) 0.69341(11) 0.0294(6) Uani d . 1 B .
    H H9BA 0.3582 0.6664 0.7142 0.035 Uiso calc R 1 . .
    C C10B 0.42014(14) 0.61392(13) 0.65826(12) 0.0322(6) Uani d . 1 . .
    H H10B 0.4600 0.6434 0.6568 0.039 Uiso calc PR 0.912(5) B 1
    C C11B 0.42286(13) 0.55688(13) 0.62487(12) 0.0326(6) Uani d . 1 B .
    H H11B 0.4636 0.5483 0.6009 0.039 Uiso calc PR 0.088(5) B 2
    C C12B 0.36306(13) 0.51301(12) 0.62826(12) 0.0298(6) Uani d . 1 . .
    H H12B 0.3636 0.4748 0.6059 0.036 Uiso calc R 1 B .
    C C13B 0.30267(13) 0.52601(12) 0.66482(11) 0.0265(6) Uani d . 1 B .
    C C14B 0.23733(13) 0.42342(12) 0.65070(12) 0.0278(6) Uani d . 1 . .
    H H14B 0.2745 0.4085 0.6257 0.033 Uiso calc R 1 . .
    C C15B 0.17722(13) 0.38248(11) 0.66421(12) 0.0266(6) Uani d . 1 . .
    C C16B 0.17535(14) 0.31955(12) 0.64055(13) 0.0355(6) Uani d . 1 . .
    H H16B 0.2126 0.3062 0.6148 0.043 Uiso calc R 1 . .
    C C17B 0.11951(15) 0.27888(13) 0.65529(13) 0.0392(7) Uani d . 1 . .
    H H17B 0.1188 0.2377 0.6399 0.047 Uiso calc R 1 . .
    C C18B 0.06269(14) 0.29908(13) 0.69389(13) 0.0361(6) Uani d . 1 . .
    H H18B 0.0244 0.2711 0.7035 0.043 Uiso calc R 1 . .
    C C19B 0.06291(13) 0.35899(12) 0.71741(12) 0.0298(6) Uani d . 1 . .
    C C20B 0.12030(13) 0.40368(12) 0.70386(12) 0.0270(6) Uani d . 1 . .
    C C21B 0.48833(16) 0.54276(13) 0.58557(15) 0.0375(9) Uani d P 0.912(5) B 1
    H H21D 0.5302 0.5730 0.5967 0.056 Uiso calc PR 0.912(5) B 1
    H H21E 0.4676 0.5447 0.5379 0.056 Uiso calc PR 0.912(5) B 1
    H H21F 0.5090 0.5016 0.5970 0.056 Uiso calc PR 0.912(5) B 1
    C C21F 0.5082(15) 0.6287(13) 0.6610(14) 0.033(8) Uiso d P 0.088(5) B 2
    H H21S 0.5161 0.6732 0.6643 0.049 Uiso calc PR 0.088(5) B 2
    H H21T 0.5248 0.6136 0.6205 0.049 Uiso calc PR 0.088(5) B 2
    H H21U 0.5389 0.6087 0.6998 0.049 Uiso calc PR 0.088(5) B 2
    O O1C 0.61613(10) 0.65594(9) 0.39257(10) 0.0369(5) Uani d . 1 . .
    O O2C 0.46109(10) 0.63085(8) 0.39791(8) 0.0291(4) Uani d . 1 . .
    O O3C 0.34742(9) 0.67350(8) 0.28067(8) 0.0296(4) Uani d . 1 . .
    O O4C 0.40206(10) 0.69348(9) 0.16221(10) 0.0411(5) Uani d . 1 . .
    N N1C 0.33732(11) 0.65233(9) 0.45702(9) 0.0263(5) Uani d . 1 . .
    N N2C 0.22571(12) 0.65583(9) 0.34223(10) 0.0251(5) Uani d . 1 . .
    C C1C 0.50298(13) 0.66524(11) 0.44890(11) 0.0255(5) Uani d . 1 . .
    C C2C 0.58275(14) 0.67692(11) 0.44600(12) 0.0288(6) Uani d . 1 . .
    C C3C 0.62882(14) 0.70965(13) 0.49781(13) 0.0369(6) Uani d . 1 . .
    H H3CA 0.6825 0.7163 0.4967 0.044 Uiso calc R 1 . .
    C C4C 0.59594(15) 0.73281(13) 0.55160(13) 0.0397(7) Uani d . 1 . .
    H H4CA 0.6278 0.7544 0.5865 0.048 Uiso calc R 1 . .
    C C5C 0.51658(14) 0.72393(12) 0.55351(12) 0.0323(6) Uani d . 1 . .
    H H5CA 0.4946 0.7406 0.5890 0.039 Uiso calc R 1 . .
    C C6C 0.46872(13) 0.68982(11) 0.50200(11) 0.0263(5) Uani d . 1 . .
    C C7C 0.38493(14) 0.68150(11) 0.50396(12) 0.0269(6) Uani d . 1 . .
    H H7CA 0.3646 0.6978 0.5405 0.032 Uiso calc R 1 . .
    C C8C 0.25654(13) 0.64372(11) 0.46340(12) 0.0265(6) Uani d . 1 . .
    C C9C 0.23143(15) 0.63346(12) 0.52487(13) 0.0348(6) Uani d . 1 C .
    H H9CA 0.2686 0.6342 0.5648 0.042 Uiso calc R 1 . .
    C C10C 0.15256(16) 0.62218(13) 0.52787(14) 0.0414(7) Uani d . 1 . .
    H H10C 0.1370 0.6163 0.5697 0.050 Uiso calc PR 0.734(5) C 1
    C C11C 0.09631(15) 0.61948(13) 0.46909(14) 0.0391(7) Uani d . 1 C .
    H H11C 0.0433 0.6110 0.4711 0.047 Uiso calc PR 0.266(5) C 2
    C C12C 0.12025(14) 0.62955(12) 0.40712(13) 0.0335(6) Uani d . 1 . .
    H H12C 0.0830 0.6278 0.3674 0.040 Uiso calc R 1 C .
    C C13C 0.19956(14) 0.64221(11) 0.40397(12) 0.0265(6) Uani d . 1 C .
    C C14C 0.18110(14) 0.66724(11) 0.28360(12) 0.0280(6) Uani d . 1 . .
    H H14C 0.1261 0.6664 0.2809 0.034 Uiso calc R 1 . .
    C C15C 0.21183(13) 0.68077(11) 0.22438(12) 0.0266(6) Uani d . 1 . .
    C C16C 0.15820(15) 0.69103(12) 0.16293(13) 0.0372(7) Uani d . 1 . .
    H H16C 0.1036 0.6905 0.1626 0.045 Uiso calc R 1 . .
    C C17C 0.18628(16) 0.70164(13) 0.10459(13) 0.0399(7) Uani d . 1 . .
    H H17C 0.1509 0.7086 0.0644 0.048 Uiso calc R 1 . .
    C C18C 0.26869(15) 0.70220(12) 0.10455(13) 0.0346(6) Uani d . 1 . .
    H H18C 0.2871 0.7088 0.0641 0.041 Uiso calc R 1 . .
    C C19C 0.32201(14) 0.69329(11) 0.16285(12) 0.0297(6) Uani d . 1 . .
    C C20C 0.29569(14) 0.68228(11) 0.22574(12) 0.0262(5) Uani d . 1 . .
    C C21C 0.01231(19) 0.6010(2) 0.47405(18) 0.0451(12) Uani d P 0.734(5) C 1
    H H21G 0.0080 0.5950 0.5208 0.068 Uiso calc PR 0.734(5) C 1
    H H21H -0.0010 0.5627 0.4495 0.068 Uiso calc PR 0.734(5) C 1
    H H21I -0.0236 0.6335 0.4550 0.068 Uiso calc PR 0.734(5) C 1
    C C21G 0.1144(6) 0.6217(6) 0.5868(5) 0.047(3) Uani d P 0.266(5) C 2
    H H21P 0.1433 0.6483 0.6212 0.070 Uiso calc PR 0.266(5) C 2
    H H21Q 0.1137 0.5798 0.6039 0.070 Uiso calc PR 0.266(5) C 2
    H H21R 0.0608 0.6368 0.5746 0.070 Uiso calc PR 0.266(5) C 2
    O O1D 0.39194(9) 0.77129(8) 0.36623(10) 0.0343(4) Uani d . 1 . .
    O O2D 0.49820(10) 0.76787(8) 0.28054(9) 0.0335(4) Uani d . 1 . .
    O O3D 0.54298(9) 0.64355(8) 0.26057(8) 0.0321(4) Uani d . 1 . .
    O O4D 0.43246(10) 0.55434(9) 0.27391(9) 0.0377(5) Uani d . 1 . .
    N N1D 0.64614(11) 0.79038(9) 0.26308(10) 0.0306(5) Uani d . 1 . .
    N N2D 0.66987(11) 0.67631(9) 0.21144(10) 0.0253(5) Uani d . 1 . .
    C C1D 0.51759(14) 0.80222(11) 0.33813(12) 0.0284(6) Uani d . 1 . .
    C C2D 0.46195(14) 0.80328(11) 0.38153(13) 0.0304(6) Uani d . 1 . .
    C C3D 0.47734(15) 0.83798(12) 0.44060(13) 0.0355(6) Uani d . 1 . .
    H H3DA 0.4406 0.8385 0.4699 0.043 Uiso calc R 1 . .
    C C4D 0.54770(15) 0.87227(12) 0.45641(13) 0.0379(6) Uani d . 1 . .
    H H4DA 0.5570 0.8966 0.4955 0.045 Uiso calc R 1 . .
    C C5D 0.60308(15) 0.87034(12) 0.41466(13) 0.0357(6) Uani d . 1 . .
    H H5DA 0.6500 0.8931 0.4258 0.043 Uiso calc R 1 . .
    C C6D 0.58983(14) 0.83434(11) 0.35500(13) 0.0307(6) Uani d . 1 . .
    C C7D 0.65207(14) 0.82724(12) 0.31460(13) 0.0320(6) Uani d . 1 . .
    H H7DA 0.6985 0.8504 0.3265 0.038 Uiso calc R 1 . .
    C C8D 0.71118(14) 0.78384(12) 0.22887(12) 0.0304(6) Uani d . 1 . .
    C C9D 0.76177(15) 0.83227(13) 0.21815(13) 0.0400(7) Uani d . 1 D .
    H H9DA 0.7533 0.8722 0.2342 0.048 Uiso calc R 1 . .
    C C10D 0.82403(17) 0.82238(14) 0.18438(14) 0.0463(7) Uani d . 1 . .
    H H10D 0.8572 0.8557 0.1782 0.056 Uiso calc PR 0.940(6) D 1
    C C11D 0.83857(15) 0.76391(14) 0.15938(13) 0.0398(7) Uani d . 1 D .
    H H11D 0.8812 0.7576 0.1369 0.048 Uiso calc PR 0.060(6) D 2
    C C12D 0.78779(14) 0.71468(13) 0.16874(12) 0.0341(6) Uani d . 1 . .
    H H12D 0.7964 0.6750 0.1523 0.041 Uiso calc R 1 D .
    C C13D 0.72434(13) 0.72481(12) 0.20252(12) 0.0273(6) Uani d . 1 D .
    C C14D 0.66857(13) 0.61896(12) 0.18750(12) 0.0283(6) Uani d . 1 . .
    H H14D 0.7082 0.6074 0.1633 0.034 Uiso calc R 1 . .
    C C15D 0.61139(13) 0.57423(11) 0.19609(12) 0.0268(6) Uani d . 1 . .
    C C16D 0.61550(14) 0.51327(12) 0.16815(13) 0.0354(6) Uani d . 1 . .
    H H16D 0.6558 0.5037 0.1439 0.042 Uiso calc R 1 . .
    C C17D 0.56089(14) 0.46882(12) 0.17668(13) 0.0360(6) Uani d . 1 . .
    H H17D 0.5642 0.4290 0.1586 0.043 Uiso calc R 1 . .
    C C18D 0.49948(14) 0.48311(12) 0.21279(12) 0.0303(6) Uani d . 1 . .
    H H18D 0.4626 0.4524 0.2184 0.036 Uiso calc R 1 . .
    C C19D 0.49304(13) 0.54098(11) 0.23962(11) 0.0260(6) Uani d . 1 . .
    C C20D 0.54951(13) 0.58924(11) 0.23323(11) 0.0259(6) Uani d . 1 . .
    C C21D 0.90795(16) 0.75283(15) 0.12341(16) 0.0490(10) Uani d P 0.940(6) D 1
    H H21J 0.9432 0.7882 0.1302 0.074 Uiso calc PR 0.940(6) D 1
    H H21K 0.8888 0.7474 0.0758 0.074 Uiso calc PR 0.940(6) D 1
    H H21L 0.9360 0.7158 0.1413 0.074 Uiso calc PR 0.940(6) D 1
    C C21H 0.900(4) 0.848(3) 0.164(3) 0.08(2) Uiso d P 0.060(6) D 2
    H H21V 0.9173 0.8842 0.1913 0.127 Uiso calc PR 0.060(6) D 2
    H H21W 0.8895 0.8596 0.1172 0.127 Uiso calc PR 0.060(6) D 2
    H H21X 0.9405 0.8165 0.1714 0.127 Uiso calc PR 0.060(6) D 2
    H H1OA 1.161(2) 0.4665(16) 0.8211(17) 0.085(12) Uiso d . 1 . .
    H H1OB -0.0314(16) 0.5904(14) 0.7999(14) 0.050(10) Uiso d . 1 . .
    H H1OC 0.581(2) 0.6478(17) 0.3561(18) 0.094(14) Uiso d . 1 . .
    H H1OD 0.396(2) 0.7436(16) 0.3327(17) 0.085(12) Uiso d . 1 . .
    H H2OA 0.9859(19) 0.4770(15) 0.8730(16) 0.081(11) Uiso d . 1 . .
    H H2OB 0.1312(17) 0.5778(13) 0.7319(14) 0.061(9) Uiso d . 1 . .
    H H2OC 0.4060(18) 0.6322(14) 0.4069(15) 0.072(10) Uiso d . 1 . .
    H H2OD 0.5446(18) 0.7653(14) 0.2607(15) 0.065(10) Uiso d . 1 . .
    H H4OA 0.997(3) 0.533(2) 0.676(2) 0.130(19) Uiso d . 1 . .
    H H4OB 0.014(2) 0.4197(17) 0.7643(17) 0.088(13) Uiso d . 1 . .
    H H4OC 0.426(2) 0.6875(19) 0.2045(19) 0.110(15) Uiso d . 1 . .
    H H4OD 0.436(2) 0.5922(16) 0.2872(17) 0.082(13) Uiso d . 1 . .
    H H2NA 0.8542(18) 0.4897(14) 0.8169(14) 0.062(9) Uiso d . 1 . .
    H H2NB 0.1992(18) 0.4912(14) 0.6998(14) 0.072(10) Uiso d . 1 . .
    H H2NC 0.2810(15) 0.6585(11) 0.3414(12) 0.040(7) Uiso d . 1 . .
    H H2ND 0.6257(16) 0.6842(12) 0.2352(13) 0.051(8) Uiso d . 1 . .
loop_
    _atom_site_aniso_label
    _atom_site_aniso_U_11
    _atom_site_aniso_U_22
    _atom_site_aniso_U_33
    _atom_site_aniso_U_12
    _atom_site_aniso_U_13
    _atom_site_aniso_U_23
    O1A 0.0209(9) 0.0591(13) 0.0297(11) -0.0017(9) 0.0056(9) 0.0028(9)
    O2A 0.0201(9) 0.0424(11) 0.0371(10) 0.0054(8) 0.0054(8) 0.0064(9)
    O3A 0.0271(9) 0.0517(12) 0.0368(11) -0.0115(9) -0.0041(9) 0.0051(9)
    O4A 0.0430(13) 0.104(2) 0.0374(13) -0.0274(12) 0.0013(11) 0.0070(13)
    N1A 0.0220(11) 0.0296(12) 0.0395(13) -0.0022(9) 0.0060(10) -0.0041(10)
    N2A 0.0201(11) 0.0263(12) 0.0493(15) -0.0004(9) -0.0012(11) 0.0061(10)
    C1A 0.0212(12) 0.0264(14) 0.0287(14) 0.0022(10) 0.0000(11) -0.0029(11)
    C2A 0.0210(12) 0.0400(16) 0.0247(13) 0.0009(11) 0.0033(11) -0.0030(12)
    C3A 0.0195(12) 0.0508(18) 0.0330(15) 0.0020(12) 0.0015(12) -0.0022(13)
    C4A 0.0285(14) 0.060(2) 0.0360(16) 0.0028(13) 0.0011(12) 0.0113(14)
    C5A 0.0296(14) 0.0522(19) 0.0358(16) -0.0038(13) 0.0067(13) 0.0089(14)
    C6A 0.0211(12) 0.0323(15) 0.0339(15) 0.0004(11) 0.0034(11) -0.0005(12)
    C7A 0.0240(13) 0.0358(16) 0.0393(16) 0.0007(12) 0.0101(12) 0.0021(13)
    C8A 0.0213(13) 0.0260(15) 0.0487(17) 0.0010(11) 0.0068(13) -0.0011(12)
    C9A 0.0314(14) 0.0347(16) 0.0466(17) 0.0006(12) 0.0132(13) -0.0049(13)
    C10A 0.0285(14) 0.0337(16) 0.0525(18) -0.0009(12) 0.0128(14) -0.0038(14)
    C11A 0.0291(14) 0.0231(15) 0.064(2) -0.0011(11) 0.0198(15) 0.0003(13)
    C12A 0.0239(13) 0.0250(15) 0.0611(19) 0.0034(11) 0.0021(13) 0.0035(13)
    C13A 0.0278(14) 0.0209(14) 0.0528(17) -0.0013(11) 0.0140(13) 0.0039(12)
    C14A 0.0216(13) 0.0214(14) 0.0567(19) -0.0001(11) 0.0022(14) 0.0020(13)
    C15A 0.0264(13) 0.0189(14) 0.0465(17) -0.0007(11) -0.0081(13) -0.0033(12)
    C16A 0.0341(15) 0.0325(17) 0.0541(19) -0.0015(12) -0.0038(14) -0.0025(14)
    C17A 0.0420(17) 0.0375(17) 0.0480(19) 0.0023(14) -0.0187(15) -0.0061(14)
    C18A 0.0564(19) 0.0385(18) 0.0376(17) -0.0058(14) -0.0060(15) -0.0007(13)
    C19A 0.0370(16) 0.0421(18) 0.0427(17) -0.0107(13) -0.0032(14) -0.0004(14)
    C20A 0.0355(15) 0.0308(16) 0.0364(16) -0.0059(12) -0.0007(13) 0.0021(12)
    C21A 0.0231(16) 0.035(2) 0.0370(19) 0.0034(14) 0.0049(14) 0.0114(15)
    C21E 0.055(10) 0.054(11) 0.034(9) -0.007(8) 0.032(8) -0.009(8)
    O1B 0.0224(9) 0.0408(12) 0.0392(11) -0.0016(8) 0.0038(8) -0.0051(10)
    O2B 0.0224(9) 0.0391(11) 0.0353(10) -0.0022(8) 0.0045(8) -0.0096(9)
    O3B 0.0265(9) 0.0287(10) 0.0308(9) -0.0024(7) 0.0046(8) -0.0038(8)
    O4B 0.0315(10) 0.0412(12) 0.0421(11) -0.0112(9) 0.0092(9) -0.0074(10)
    N1B 0.0233(10) 0.0295(12) 0.0257(11) -0.0024(9) 0.0040(9) 0.0008(10)
    N2B 0.0213(10) 0.0284(13) 0.0249(11) -0.0006(9) 0.0005(9) -0.0005(9)
    C1B 0.0281(13) 0.0237(14) 0.0234(13) 0.0000(11) 0.0005(11) 0.0010(11)
    C2B 0.0226(13) 0.0274(14) 0.0296(14) 0.0017(11) 0.0014(11) 0.0069(11)
    C3B 0.0295(13) 0.0294(15) 0.0272(14) 0.0050(11) 0.0064(11) 0.0059(12)
    C4B 0.0366(14) 0.0235(14) 0.0253(13) -0.0002(11) 0.0040(12) 0.0020(11)
    C5B 0.0266(13) 0.0289(15) 0.0264(13) -0.0038(11) 0.0001(11) 0.0028(11)
    C6B 0.0264(13) 0.0235(14) 0.0255(13) -0.0002(10) 0.0047(11) 0.0043(11)
    C7B 0.0224(12) 0.0306(15) 0.0270(14) -0.0054(11) 0.0001(11) 0.0039(12)
    C8B 0.0194(12) 0.0324(15) 0.0231(13) -0.0010(11) 0.0006(10) 0.0022(11)
    C9B 0.0299(13) 0.0344(15) 0.0228(13) -0.0064(11) 0.0018(11) 0.0021(11)
    C10B 0.0255(13) 0.0451(17) 0.0251(13) -0.0058(12) 0.0022(11) 0.0060(13)
    C11B 0.0219(13) 0.0464(17) 0.0298(14) 0.0047(12) 0.0056(11) 0.0133(13)
    C12B 0.0266(13) 0.0358(16) 0.0261(14) 0.0054(11) 0.0022(11) 0.0048(11)
    C13B 0.0198(12) 0.0369(16) 0.0218(13) -0.0023(11) 0.0011(10) 0.0070(11)
    C14B 0.0211(12) 0.0366(16) 0.0238(13) 0.0049(11) -0.0011(11) -0.0008(12)
    C15B 0.0198(12) 0.0281(15) 0.0287(14) 0.0012(10) -0.0045(11) -0.0007(11)
    C16B 0.0259(13) 0.0373(17) 0.0408(16) 0.0034(12) -0.0010(12) -0.0083(13)
    C17B 0.0347(15) 0.0315(16) 0.0462(17) -0.0004(12) -0.0077(13) -0.0083(13)
    C18B 0.0281(14) 0.0375(17) 0.0395(16) -0.0079(12) -0.0028(12) -0.0031(13)
    C19B 0.0219(13) 0.0362(16) 0.0285(14) -0.0037(11) -0.0033(11) 0.0007(12)
    C20B 0.0223(12) 0.0302(15) 0.0256(13) -0.0011(11) -0.0037(11) -0.0008(11)
    C21B 0.0323(16) 0.0345(18) 0.0495(19) 0.0055(13) 0.0175(15) 0.0062(14)
    O1C 0.0245(10) 0.0464(12) 0.0390(11) 0.0054(8) 0.0035(9) -0.0122(9)
    O2C 0.0237(9) 0.0327(10) 0.0288(10) 0.0025(8) -0.0011(8) -0.0074(8)
    O3C 0.0229(9) 0.0368(10) 0.0267(9) -0.0018(7) -0.0021(8) 0.0042(8)
    O4C 0.0310(10) 0.0567(13) 0.0360(12) -0.0101(9) 0.0069(9) 0.0044(10)
    N1C 0.0255(11) 0.0289(12) 0.0237(11) 0.0034(9) 0.0020(9) 0.0028(9)
    N2C 0.0236(11) 0.0236(12) 0.0271(12) 0.0001(9) 0.0014(10) 0.0010(9)
    C1C 0.0266(13) 0.0252(14) 0.0219(13) 0.0038(11) -0.0038(11) -0.0002(11)
    C2C 0.0263(13) 0.0310(15) 0.0272(14) 0.0065(11) -0.0003(11) -0.0008(12)
    C3C 0.0225(13) 0.0478(18) 0.0374(16) 0.0005(12) -0.0035(12) -0.0044(14)
    C4C 0.0346(15) 0.0492(18) 0.0309(15) -0.0034(13) -0.0068(13) -0.0050(13)
    C5C 0.0346(15) 0.0368(16) 0.0238(14) 0.0034(12) 0.0006(12) -0.0023(12)
    C6C 0.0280(13) 0.0260(14) 0.0233(13) 0.0052(11) -0.0001(11) 0.0025(11)
    C7C 0.0318(14) 0.0259(14) 0.0227(13) 0.0040(11) 0.0036(11) 0.0034(11)
    C8C 0.0256(13) 0.0244(14) 0.0294(14) 0.0017(10) 0.0049(11) 0.0013(11)
    C9C 0.0386(15) 0.0385(16) 0.0271(14) -0.0011(12) 0.0047(12) 0.0030(12)
    C10C 0.0397(16) 0.0514(19) 0.0362(16) -0.0084(14) 0.0152(14) 0.0001(14)
    C11C 0.0289(14) 0.0431(17) 0.0467(17) -0.0053(12) 0.0106(13) -0.0028(14)
    C12C 0.0244(13) 0.0367(16) 0.0377(15) -0.0036(11) 0.0009(12) 0.0002(13)
    C13C 0.0280(13) 0.0220(14) 0.0302(14) 0.0027(10) 0.0068(11) 0.0019(11)
    C14C 0.0253(13) 0.0261(14) 0.0304(14) 0.0000(11) -0.0014(11) -0.0016(11)
    C15C 0.0260(13) 0.0246(14) 0.0278(14) -0.0014(10) 0.0007(11) 0.0011(11)
    C16C 0.0274(14) 0.0459(18) 0.0347(16) 0.0000(12) -0.0046(12) 0.0028(13)
    C17C 0.0402(16) 0.0441(18) 0.0313(15) -0.0036(13) -0.0055(13) 0.0060(13)
    C18C 0.0446(16) 0.0317(16) 0.0268(14) -0.0077(12) 0.0044(13) 0.0042(12)
    C19C 0.0316(14) 0.0268(15) 0.0299(14) -0.0058(11) 0.0037(12) 0.0002(11)
    C20C 0.0297(13) 0.0181(13) 0.0288(14) -0.0019(10) -0.0002(11) 0.0006(11)
    C21C 0.027(2) 0.069(3) 0.038(2) -0.0055(19) 0.0046(17) 0.009(2)
    C21G 0.036(6) 0.076(9) 0.027(6) -0.005(6) 0.004(5) 0.019(6)
    O1D 0.0259(9) 0.0301(11) 0.0460(12) 0.0031(8) 0.0037(9) 0.0005(9)
    O2D 0.0280(10) 0.0285(10) 0.0428(11) -0.0005(8) 0.0026(9) -0.0054(8)
    O3D 0.0330(9) 0.0264(10) 0.0377(10) -0.0069(8) 0.0088(8) -0.0068(8)
    O4D 0.0372(11) 0.0342(12) 0.0443(12) -0.0134(9) 0.0142(9) -0.0092(9)
    N1D 0.0303(11) 0.0249(12) 0.0353(12) -0.0005(9) 0.0023(10) 0.0026(10)
    N2D 0.0194(10) 0.0268(12) 0.0281(11) -0.0023(9) -0.0001(9) 0.0025(10)
    C1D 0.0295(14) 0.0194(14) 0.0334(15) 0.0044(11) -0.0026(12) 0.0021(11)
    C2D 0.0280(14) 0.0214(14) 0.0402(16) 0.0075(11) 0.0012(12) 0.0050(12)
    C3D 0.0332(15) 0.0326(16) 0.0401(16) 0.0090(12) 0.0045(13) 0.0037(13)
    C4D 0.0379(15) 0.0357(16) 0.0376(16) 0.0047(13) 0.0000(13) -0.0030(13)
    C5D 0.0297(14) 0.0316(16) 0.0422(16) 0.0020(12) -0.0041(13) -0.0013(13)
    C6D 0.0291(14) 0.0248(14) 0.0359(15) 0.0052(11) -0.0009(12) 0.0028(12)
    C7D 0.0254(13) 0.0279(15) 0.0390(16) -0.0023(11) -0.0046(12) 0.0068(13)
    C8D 0.0268(13) 0.0299(15) 0.0325(14) -0.0041(11) -0.0002(12) 0.0051(12)
    C9D 0.0459(16) 0.0308(16) 0.0434(17) -0.0101(13) 0.0081(14) 0.0021(13)
    C10D 0.0480(17) 0.0411(19) 0.0511(18) -0.0148(14) 0.0119(15) 0.0058(15)
    C11D 0.0280(14) 0.0517(19) 0.0397(16) -0.0071(13) 0.0061(13) 0.0080(14)
    C12D 0.0263(13) 0.0379(16) 0.0361(15) -0.0034(12) -0.0001(12) 0.0007(12)
    C13D 0.0177(12) 0.0352(16) 0.0258(13) -0.0049(11) -0.0047(10) 0.0057(11)
    C14D 0.0198(12) 0.0322(16) 0.0313(14) 0.0038(11) 0.0004(11) -0.0012(12)
    C15D 0.0186(12) 0.0279(15) 0.0314(14) 0.0004(10) -0.0024(11) 0.0006(11)
    C16D 0.0247(13) 0.0331(16) 0.0475(17) 0.0048(12) 0.0040(12) -0.0042(13)
    C17D 0.0321(14) 0.0210(14) 0.0506(17) 0.0035(12) -0.0049(13) -0.0070(13)
    C18D 0.0249(13) 0.0267(15) 0.0352(15) -0.0033(11) -0.0062(11) 0.0011(12)
    C19D 0.0229(12) 0.0288(15) 0.0247(13) -0.0034(11) -0.0006(11) 0.0020(11)
    C20D 0.0240(13) 0.0251(15) 0.0255(13) 0.0002(11) -0.0039(11) 0.0016(11)
    C21D 0.0363(17) 0.056(2) 0.059(2) -0.0139(15) 0.0185(16) -0.0038(17)
_geom_special_details
;
All e.s.d.'s (except the e.s.d. in the dihedral angle between two l.s. planes)
are estimated using the full covariance matrix. The cell e.s.d.'s are taken
into account individually in the estimation of e.s.d.'s in distances, angles
and torsion angles; correlations between e.s.d.'s in cell parameters are only
used when they are defined by crystal symmetry. An approximate (isotropic)
treatment of cell e.s.d.'s is used for estimating e.s.d.'s involving l.s.
planes.
;
loop_
    _geom_bond_atom_site_label_1
    _geom_bond_atom_site_label_2
    _geom_bond_site_symmetry_2
    _geom_bond_distance
    _geom_bond_publ_flag
    O1A C2A . 1.367(3) ?
    O1A H1OA . 0.89(3) ?
    O2A C1A . 1.351(3) ?
    O2A H2OA . 0.91(3) ?
    O3A C20A . 1.289(3) y
    O4A C19A . 1.372(3) ?
    O4A H4OA . 0.81(4) ?
    N1A C7A . 1.286(3) ?
    N1A C8A . 1.421(3) ?
    N2A C14A . 1.309(3) y
    N2A C13A . 1.416(3) ?
    N2A H2NA . 0.92(3) ?
    C1A C2A . 1.397(3) ?
    C1A C6A . 1.397(3) ?
    C2A C3A . 1.380(3) ?
    C3A C4A . 1.384(3) ?
    C3A H3AA . 0.93 ?
    C4A C5A . 1.378(3) ?
    C4A H4AA . 0.93 ?
    C5A C6A . 1.398(3) ?
    C5A H5AA . 0.93 ?
    C6A C7A . 1.448(3) ?
    C7A H7AA . 0.93 ?
    C8A C13A . 1.395(3) ?
    C8A C9A . 1.401(3) ?
    C9A C10A . 1.376(3) ?
    C9A H9AA . 0.93 ?
    C10A C21E . 1.251(12) ?
    C10A C11A . 1.376(4) ?
    C10A H10A . 0.93 ?
    C11A C12A . 1.386(3) ?
    C11A C21A . 1.518(3) ?
    C11A H11A . 0.93 ?
    C12A C13A . 1.399(3) ?
    C12A H12A . 0.93 ?
    C14A C15A . 1.404(3) y
    C14A H14A . 0.93 ?
    C15A C16A . 1.414(4) ?
    C15A C20A . 1.434(3) ?
    C16A C17A . 1.348(4) ?
    C16A H16A . 0.93 ?
    C17A C18A . 1.419(4) ?
    C17A H17A . 0.93 ?
    C18A C19A . 1.362(4) ?
    C18A H18A . 0.93 ?
    C19A C20A . 1.429(3) ?
    C21A H21A . 0.96 ?
    C21A H21B . 0.96 ?
    C21A H21C . 0.96 ?
    C21E H21M . 0.96 ?
    C21E H21N . 0.96 ?
    C21E H21O . 0.96 ?
    O1B C2B . 1.364(3) ?
    O1B H1OB . 0.85(3) ?
    O2B C1B . 1.353(3) ?
    O2B H2OB . 0.96(3) ?
    O3B C20B . 1.292(3) y
    O4B C19B . 1.371(3) ?
    O4B H4OB . 0.91(4) ?
    N1B C7B . 1.290(3) ?
    N1B C8B . 1.422(3) ?
    N2B C14B . 1.316(3) y
    N2B C13B . 1.413(3) ?
    N2B H2NB . 1.03(3) ?
    C1B C2B . 1.396(3) ?
    C1B C6B . 1.404(3) ?
    C2B C3B . 1.383(3) ?
    C3B C4B . 1.390(3) ?
    C3B H3BA . 0.93 ?
    C4B C5B . 1.373(3) ?
    C4B H4BA . 0.93 ?
    C5B C6B . 1.409(3) ?
    C5B H5BA . 0.93 ?
    C6B C7B . 1.444(3) ?
    C7B H7BA . 0.93 ?
    C8B C9B . 1.392(3) ?
    C8B C13B . 1.402(3) ?
    C9B C10B . 1.379(3) ?
    C9B H9BA . 0.93 ?
    C10B C11B . 1.394(4) ?
    C10B C21F . 1.53(3) ?
    C10B H10B . 0.93 ?
    C11B C12B . 1.395(3) ?
    C11B C21B . 1.504(3) ?
    C11B H11B . 0.93 ?
    C12B C13B . 1.392(3) ?
    C12B H12B . 0.93 ?
    C14B C15B . 1.409(3) y
    C14B H14B . 0.93 ?
    C15B C16B . 1.423(3) ?
    C15B C20B . 1.430(3) ?
    C16B C17B . 1.359(3) ?
    C16B H16B . 0.93 ?
    C17B C18B . 1.408(3) ?
    C17B H17B . 0.93 ?
    C18B C19B . 1.363(3) ?
    C18B H18B . 0.93 ?
    C19B C20B . 1.426(3) ?
    C21B H21D . 0.96 ?
    C21B H21E . 0.96 ?
    C21B H21F . 0.96 ?
    C21F H21S . 0.96 ?
    C21F H21T . 0.96 ?
    C21F H21U . 0.96 ?
    O1C C2C . 1.372(3) ?
    O1C H1OC . 0.87(4) ?
    O2C C1C . 1.356(3) ?
    O2C H2OC . 0.99(3) ?
    O3C C20C . 1.299(3) y
    O4C C19C . 1.368(3) ?
    O4C H4OC . 0.89(4) ?
    N1C C7C . 1.291(3) ?
    N1C C8C . 1.418(3) ?
    N2C C14C . 1.307(3) y
    N2C C13C . 1.416(3) ?
    N2C H2NC . 0.95(2) ?
    C1C C2C . 1.395(3) ?
    C1C C6C . 1.401(3) ?
    C2C C3C . 1.378(3) ?
    C3C C4C . 1.389(3) ?
    C3C H3CA . 0.93 ?
    C4C C5C . 1.375(3) ?
    C4C H4CA . 0.93 ?
    C5C C6C . 1.403(3) ?
    C5C H5CA . 0.93 ?
    C6C C7C . 1.448(3) ?
    C7C H7CA . 0.93 ?
    C8C C9C . 1.389(3) ?
    C8C C13C . 1.401(3) ?
    C9C C10C . 1.379(3) ?
    C9C H9CA . 0.93 ?
    C10C C11C . 1.385(4) ?
    C10C C21G . 1.445(9) ?
    C10C H10C . 0.93 ?
    C11C C12C . 1.389(3) ?
    C11C C21C . 1.506(4) ?
    C11C H11C . 0.93 ?
    C12C C13C . 1.392(3) ?
    C12C H12C . 0.93 ?
    C14C C15C . 1.407(3) y
    C14C H14C . 0.93 ?
    C15C C16C . 1.418(3) ?
    C15C C20C . 1.427(3) ?
    C16C C17C . 1.357(3) ?
    C16C H16C . 0.93 ?
    C17C C18C . 1.406(3) ?
    C17C H17C . 0.93 ?
    C18C C19C . 1.364(3) ?
    C18C H18C . 0.93 ?
    C19C C20C . 1.428(3) ?
    C21C H21G . 0.96 ?
    C21C H21H . 0.96 ?
    C21C H21I . 0.96 ?
    C21G H21P . 0.96 ?
    C21G H21Q . 0.96 ?
    C21G H21R . 0.96 ?
    O1D C2D . 1.364(3) ?
    O1D H1OD . 0.91(3) ?
    O2D C1D . 1.358(3) ?
    O2D H2OD . 0.95(3) ?
    O3D C20D . 1.295(3) y
    O4D C19D . 1.367(3) ?
    O4D H4OD . 0.85(3) ?
    N1D C7D . 1.288(3) ?
    N1D C8D . 1.409(3) ?
    N2D C14D . 1.313(3) y
    N2D C13D . 1.423(3) ?
    N2D H2ND . 0.97(3) ?
    C1D C2D . 1.394(3) ?
    C1D C6D . 1.400(3) ?
    C2D C3D . 1.382(3) ?
    C3D C4D . 1.395(3) ?
    C3D H3DA . 0.93 ?
    C4D C5D . 1.367(3) ?
    C4D H4DA . 0.93 ?
    C5D C6D . 1.406(3) ?
    C5D H5DA . 0.93 ?
    C6D C7D . 1.450(3) ?
    C7D H7DA . 0.93 ?
    C8D C9D . 1.387(3) ?
    C8D C13D . 1.399(3) ?
    C9D C10D . 1.371(4) ?
    C9D H9DA . 0.93 ?
    C10D C11D . 1.383(4) ?
    C10D C21H . 1.52(6) ?
    C10D H10D . 0.93 ?
    C11D C12D . 1.395(3) ?
    C11D C21D . 1.507(3) ?
    C11D H11D . 0.93 ?
    C12D C13D . 1.390(3) ?
    C12D H12D . 0.93 ?
    C14D C15D . 1.397(3) y
    C14D H14D . 0.93 ?
    C15D C16D . 1.423(3) ?
    C15D C20D . 1.429(3) ?
    C16D C17D . 1.361(3) ?
    C16D H16D . 0.93 ?
    C17D C18D . 1.406(3) ?
    C17D H17D . 0.93 ?
    C18D C19D . 1.359(3) ?
    C18D H18D . 0.93 ?
    C19D C20D . 1.431(3) ?
    C21D H21J . 0.96 ?
    C21D H21K . 0.96 ?
    C21D H21L . 0.96 ?
    C21H H21V . 0.96 ?
    C21H H21W . 0.96 ?
    C21H H21X . 0.96 ?
loop_
    _geom_angle_atom_site_label_1
    _geom_angle_atom_site_label_2
    _geom_angle_atom_site_label_3
    _geom_angle_site_symmetry_1
    _geom_angle_site_symmetry_3
    _geom_angle
    _geom_angle_publ_flag
    C2A O1A H1OA . . 117(2) ?
    C1A O2A H2OA . . 106(2) ?
    C19A O4A H4OA . . 111(3) ?
    C7A N1A C8A . . 118.8(2) ?
    C14A N2A C13A . . 126.7(2) ?
    C14A N2A H2NA . . 112.6(18) ?
    C13A N2A H2NA . . 120.6(18) ?
    O2A C1A C2A . . 116.8(2) ?
    O2A C1A C6A . . 123.5(2) ?
    C2A C1A C6A . . 119.7(2) ?
    O1A C2A C3A . . 119.5(2) ?
    O1A C2A C1A . . 120.5(2) ?
    C3A C2A C1A . . 119.9(2) ?
    C2A C3A C4A . . 120.6(2) ?
    C2A C3A H3AA . . 119.7 ?
    C4A C3A H3AA . . 119.7 ?
    C5A C4A C3A . . 120.0(2) ?
    C5A C4A H4AA . . 120.0 ?
    C3A C4A H4AA . . 120.0 ?
    C4A C5A C6A . . 120.4(2) ?
    C4A C5A H5AA . . 119.8 ?
    C6A C5A H5AA . . 119.8 ?
    C1A C6A C5A . . 119.4(2) ?
    C1A C6A C7A . . 121.5(2) ?
    C5A C6A C7A . . 119.1(2) ?
    N1A C7A C6A . . 123.8(2) ?
    N1A C7A H7AA . . 118.1 ?
    C6A C7A H7AA . . 118.1 ?
    C13A C8A C9A . . 117.8(2) ?
    C13A C8A N1A . . 117.8(2) ?
    C9A C8A N1A . . 124.3(2) ?
    C10A C9A C8A . . 121.3(3) ?
    C10A C9A H9AA . . 119.3 ?
    C8A C9A H9AA . . 119.3 ?
    C21E C10A C9A . . 132.1(8) ?
    C21E C10A C11A . . 106.8(8) ?
    C9A C10A C11A . . 120.9(3) ?
    C9A C10A H10A . . 119.6 ?
    C11A C10A H10A . . 119.6 ?
    C10A C11A C12A . . 118.9(2) ?
    C10A C11A C21A . . 119.4(2) ?
    C12A C11A C21A . . 121.7(3) ?
    C10A C11A H11A . . 120.5 ?
    C12A C11A H11A . . 120.5 ?
    C11A C12A C13A . . 120.8(3) ?
    C11A C12A H12A . . 119.6 ?
    C13A C12A H12A . . 119.6 ?
    C8A C13A C12A . . 120.2(2) ?
    C8A C13A N2A . . 118.7(2) ?
    C12A C13A N2A . . 121.0(2) ?
    N2A C14A C15A . . 124.0(2) ?
    N2A C14A H14A . . 118.0 ?
    C15A C14A H14A . . 118.0 ?
    C14A C15A C16A . . 119.7(2) ?
    C14A C15A C20A . . 120.3(2) ?
    C16A C15A C20A . . 120.0(2) ?
    C17A C16A C15A . . 120.9(3) ?
    C17A C16A H16A . . 119.6 ?
    C15A C16A H16A . . 119.6 ?
    C16A C17A C18A . . 120.5(3) ?
    C16A C17A H17A . . 119.8 ?
    C18A C17A H17A . . 119.8 ?
    C19A C18A C17A . . 120.1(3) ?
    C19A C18A H18A . . 120.0 ?
    C17A C18A H18A . . 120.0 ?
    C18A C19A O4A . . 120.7(3) ?
    C18A C19A C20A . . 121.7(3) ?
    O4A C19A C20A . . 117.6(2) ?
    O3A C20A C19A . . 120.1(2) ?
    O3A C20A C15A . . 123.1(2) ?
    C19A C20A C15A . . 116.8(2) ?
    C11A C21A H21A . . 109.5 ?
    C11A C21A H21B . . 109.5 ?
    C11A C21A H21C . . 109.5 ?
    C10A C21E H21M . . 109.5 ?
    C10A C21E H21N . . 109.5 ?
    H21M C21E H21N . . 109.5 ?
    C10A C21E H21O . . 109.5 ?
    H21M C21E H21O . . 109.5 ?
    H21N C21E H21O . . 109.5 ?
    C2B O1B H1OB . . 112.4(19) ?
    C1B O2B H2OB . . 107.6(17) ?
    C19B O4B H4OB . . 109(2) ?
    C7B N1B C8B . . 118.75(19) ?
    C14B N2B C13B . . 127.8(2) ?
    C14B N2B H2NB . . 109.9(17) ?
    C13B N2B H2NB . . 122.0(17) ?
    O2B C1B C2B . . 117.1(2) ?
    O2B C1B C6B . . 122.6(2) ?
    C2B C1B C6B . . 120.3(2) ?
    O1B C2B C3B . . 119.1(2) ?
    O1B C2B C1B . . 121.6(2) ?
    C3B C2B C1B . . 119.3(2) ?
    C2B C3B C4B . . 121.0(2) ?
    C2B C3B H3BA . . 119.5 ?
    C4B C3B H3BA . . 119.5 ?
    C5B C4B C3B . . 120.1(2) ?
    C5B C4B H4BA . . 120.0 ?
    C3B C4B H4BA . . 120.0 ?
    C4B C5B C6B . . 120.3(2) ?
    C4B C5B H5BA . . 119.8 ?
    C6B C5B H5BA . . 119.8 ?
    C1B C6B C5B . . 119.0(2) ?
    C1B C6B C7B . . 121.8(2) ?
    C5B C6B C7B . . 119.2(2) ?
    N1B C7B C6B . . 123.5(2) ?
    N1B C7B H7BA . . 118.2 ?
    C6B C7B H7BA . . 118.2 ?
    C9B C8B C13B . . 118.6(2) ?
    C9B C8B N1B . . 123.7(2) ?
    C13B C8B N1B . . 117.6(2) ?
    C10B C9B C8B . . 120.5(2) ?
    C10B C9B H9BA . . 119.7 ?
    C8B C9B H9BA . . 119.7 ?
    C9B C10B C11B . . 121.3(2) ?
    C9B C10B C21F . . 139.3(11) ?
    C11B C10B C21F . . 94.8(11) ?
    C9B C10B H10B . . 119.3 ?
    C11B C10B H10B . . 119.3 ?
    C10B C11B C12B . . 118.5(2) ?
    C10B C11B C21B . . 121.0(2) ?
    C12B C11B C21B . . 120.4(2) ?
    C10B C11B H11B . . 120.7 ?
    C12B C11B H11B . . 120.7 ?
    C13B C12B C11B . . 120.4(2) ?
    C13B C12B H12B . . 119.8 ?
    C11B C12B H12B . . 119.8 ?
    C12B C13B C8B . . 120.5(2) ?
    C12B C13B N2B . . 122.2(2) ?
    C8B C13B N2B . . 117.25(19) ?
    N2B C14B C15B . . 122.7(2) ?
    N2B C14B H14B . . 118.6 ?
    C15B C14B H14B . . 118.6 ?
    C14B C15B C16B . . 119.8(2) ?
    C14B C15B C20B . . 119.8(2) ?
    C16B C15B C20B . . 120.4(2) ?
    C17B C16B C15B . . 120.5(2) ?
    C17B C16B H16B . . 119.8 ?
    C15B C16B H16B . . 119.8 ?
    C16B C17B C18B . . 119.9(2) ?
    C16B C17B H17B . . 120.0 ?
    C18B C17B H17B . . 120.0 ?
    C19B C18B C17B . . 121.1(2) ?
    C19B C18B H18B . . 119.5 ?
    C17B C18B H18B . . 119.5 ?
    C18B C19B O4B . . 120.6(2) ?
    C18B C19B C20B . . 121.5(2) ?
    O4B C19B C20B . . 117.9(2) ?
    O3B C20B C19B . . 119.8(2) ?
    O3B C20B C15B . . 123.6(2) ?
    C19B C20B C15B . . 116.7(2) ?
    C11B C21B H21D . . 109.5 ?
    C11B C21B H21E . . 109.5 ?
    C11B C21B H21F . . 109.5 ?
    C10B C21F H21S . . 109.5 ?
    C10B C21F H21T . . 109.5 ?
    H21S C21F H21T . . 109.5 ?
    C10B C21F H21U . . 109.5 ?
    H21S C21F H21U . . 109.5 ?
    H21T C21F H21U . . 109.5 ?
    C2C O1C H1OC . . 114(2) ?
    C1C O2C H2OC . . 104.0(18) ?
    C19C O4C H4OC . . 107(2) ?
    C7C N1C C8C . . 119.7(2) ?
    C14C N2C C13C . . 126.9(2) ?
    C14C N2C H2NC . . 113.5(15) ?
    C13C N2C H2NC . . 119.6(15) ?
    O2C C1C C2C . . 117.1(2) ?
    O2C C1C C6C . . 122.6(2) ?
    C2C C1C C6C . . 120.2(2) ?
    O1C C2C C3C . . 119.5(2) ?
    O1C C2C C1C . . 120.9(2) ?
    C3C C2C C1C . . 119.5(2) ?
    C2C C3C C4C . . 120.7(2) ?
    C2C C3C H3CA . . 119.7 ?
    C4C C3C H3CA . . 119.7 ?
    C5C C4C C3C . . 120.3(2) ?
    C5C C4C H4CA . . 119.8 ?
    C3C C4C H4CA . . 119.8 ?
    C4C C5C C6C . . 120.1(2) ?
    C4C C5C H5CA . . 119.9 ?
    C6C C5C H5CA . . 119.9 ?
    C1C C6C C5C . . 119.1(2) ?
    C1C C6C C7C . . 121.2(2) ?
    C5C C6C C7C . . 119.7(2) ?
    N1C C7C C6C . . 122.6(2) ?
    N1C C7C H7CA . . 118.7 ?
    C6C C7C H7CA . . 118.7 ?
    C9C C8C C13C . . 118.3(2) ?
    C9C C8C N1C . . 123.6(2) ?
    C13C C8C N1C . . 118.0(2) ?
    C10C C9C C8C . . 121.3(2) ?
    C10C C9C H9CA . . 119.4 ?
    C8C C9C H9CA . . 119.4 ?
    C9C C10C C11C . . 120.5(2) ?
    C9C C10C C21G . . 128.2(5) ?
    C11C C10C C21G . . 110.5(5) ?
    C9C C10C H10C . . 119.7 ?
    C11C C10C H10C . . 119.7 ?
    C10C C11C C12C . . 119.0(2) ?
    C10C C11C C21C . . 118.8(3) ?
    C12C C11C C21C . . 122.0(3) ?
    C10C C11C H11C . . 120.5 ?
    C12C C11C H11C . . 120.5 ?
    C11C C12C C13C . . 120.6(2) ?
    C11C C12C H12C . . 119.7 ?
    C13C C12C H12C . . 119.7 ?
    C12C C13C C8C . . 120.2(2) ?
    C12C C13C N2C . . 122.4(2) ?
    C8C C13C N2C . . 117.4(2) ?
    N2C C14C C15C . . 123.5(2) ?
    N2C C14C H14C . . 118.3 ?
    C15C C14C H14C . . 118.3 ?
    C14C C15C C16C . . 119.0(2) ?
    C14C C15C C20C . . 120.5(2) ?
    C16C C15C C20C . . 120.5(2) ?
    C17C C16C C15C . . 120.2(2) ?
    C17C C16C H16C . . 119.9 ?
    C15C C16C H16C . . 119.9 ?
    C16C C17C C18C . . 120.3(2) ?
    C16C C17C H17C . . 119.9 ?
    C18C C17C H17C . . 119.9 ?
    C19C C18C C17C . . 121.1(2) ?
    C19C C18C H18C . . 119.4 ?
    C17C C18C H18C . . 119.4 ?
    C18C C19C O4C . . 120.7(2) ?
    C18C C19C C20C . . 120.9(2) ?
    O4C C19C C20C . . 118.4(2) ?
    O3C C20C C15C . . 123.0(2) ?
    O3C C20C C19C . . 120.0(2) ?
    C15C C20C C19C . . 117.0(2) ?
    C11C C21C H21G . . 109.5 ?
    C11C C21C H21H . . 109.5 ?
    C11C C21C H21I . . 109.5 ?
    C10C C21G H21P . . 109.5 ?
    C10C C21G H21Q . . 109.5 ?
    H21P C21G H21Q . . 109.5 ?
    C10C C21G H21R . . 109.5 ?
    H21P C21G H21R . . 109.5 ?
    H21Q C21G H21R . . 109.5 ?
    C2D O1D H1OD . . 108(2) ?
    C1D O2D H2OD . . 106.8(18) ?
    C19D O4D H4OD . . 110(2) ?
    C7D N1D C8D . . 119.4(2) ?
    C14D N2D C13D . . 127.0(2) ?
    C14D N2D H2ND . . 111.9(16) ?
    C13D N2D H2ND . . 120.9(16) ?
    O2D C1D C2D . . 116.5(2) ?
    O2D C1D C6D . . 123.0(2) ?
    C2D C1D C6D . . 120.5(2) ?
    O1D C2D C3D . . 119.3(2) ?
    O1D C2D C1D . . 121.1(2) ?
    C3D C2D C1D . . 119.6(2) ?
    C2D C3D C4D . . 120.3(2) ?
    C2D C3D H3DA . . 119.9 ?
    C4D C3D H3DA . . 119.9 ?
    C5D C4D C3D . . 120.3(3) ?
    C5D C4D H4DA . . 119.8 ?
    C3D C4D H4DA . . 119.8 ?
    C4D C5D C6D . . 120.7(2) ?
    C4D C5D H5DA . . 119.7 ?
    C6D C5D H5DA . . 119.7 ?
    C1D C6D C5D . . 118.6(2) ?
    C1D C6D C7D . . 120.9(2) ?
    C5D C6D C7D . . 120.4(2) ?
    N1D C7D C6D . . 123.2(2) ?
    N1D C7D H7DA . . 118.4 ?
    C6D C7D H7DA . . 118.4 ?
    C9D C8D C13D . . 117.9(2) ?
    C9D C8D N1D . . 124.4(2) ?
    C13D C8D N1D . . 117.7(2) ?
    C10D C9D C8D . . 121.2(3) ?
    C10D C9D H9DA . . 119.4 ?
    C8D C9D H9DA . . 119.4 ?
    C9D C10D C11D . . 121.4(3) ?
    C9D C10D C21H . . 147(3) ?
    C11D C10D C21H . . 91(3) ?
    C9D C10D H10D . . 119.3 ?
    C11D C10D H10D . . 119.3 ?
    C10D C11D C12D . . 118.5(2) ?
    C10D C11D C21D . . 121.3(2) ?
    C12D C11D C21D . . 120.2(3) ?
    C10D C11D H11D . . 120.8 ?
    C12D C11D H11D . . 120.8 ?
    C13D C12D C11D . . 120.2(2) ?
    C13D C12D H12D . . 119.9 ?
    C11D C12D H12D . . 119.9 ?
    C12D C13D C8D . . 120.9(2) ?
    C12D C13D N2D . . 121.9(2) ?
    C8D C13D N2D . . 117.2(2) ?
    N2D C14D C15D . . 124.1(2) ?
    N2D C14D H14D . . 118.0 ?
    C15D C14D H14D . . 118.0 ?
    C14D C15D C16D . . 119.6(2) ?
    C14D C15D C20D . . 120.4(2) ?
    C16D C15D C20D . . 120.1(2) ?
    C17D C16D C15D . . 120.4(2) ?
    C17D C16D H16D . . 119.8 ?
    C15D C16D H16D . . 119.8 ?
    C16D C17D C18D . . 120.1(2) ?
    C16D C17D H17D . . 120.0 ?
    C18D C17D H17D . . 120.0 ?
    C19D C18D C17D . . 121.3(2) ?
    C19D C18D H18D . . 119.4 ?
    C17D C18D H18D . . 119.4 ?
    C18D C19D O4D . . 120.6(2) ?
    C18D C19D C20D . . 121.1(2) ?
    O4D C19D C20D . . 118.3(2) ?
    O3D C20D C15D . . 123.1(2) ?
    O3D C20D C19D . . 119.9(2) ?
    C15D C20D C19D . . 117.0(2) ?
    C11D C21D H21J . . 109.5 ?
    C11D C21D H21K . . 109.5 ?
    C11D C21D H21L . . 109.5 ?
    C10D C21H H21V . . 109.5 ?
    C10D C21H H21W . . 109.5 ?
    H21V C21H H21W . . 109.5 ?
    C10D C21H H21X . . 109.5 ?
    H21V C21H H21X . . 109.5 ?
    H21W C21H H21X . . 109.5 ?
loop_
    _geom_torsion_atom_site_label_1
    _geom_torsion_atom_site_label_2
    _geom_torsion_atom_site_label_3
    _geom_torsion_atom_site_label_4
    _geom_torsion_site_symmetry_1
    _geom_torsion_site_symmetry_2
    _geom_torsion_site_symmetry_3
    _geom_torsion_site_symmetry_4
    _geom_torsion
    _geom_torsion_publ_flag
    O2A C1A C2A O1A . . . . 0.2(3) ?
    C6A C1A C2A O1A . . . . -179.2(2) ?
    O2A C1A C2A C3A . . . . 178.5(2) ?
    C6A C1A C2A C3A . . . . -0.8(4) ?
    O1A C2A C3A C4A . . . . 178.4(2) ?
    C1A C2A C3A C4A . . . . 0.1(4) ?
    C2A C3A C4A C5A . . . . 0.1(4) ?
    C3A C4A C5A C6A . . . . 0.5(4) ?
    O2A C1A C6A C5A . . . . -177.9(2) ?
    C2A C1A C6A C5A . . . . 1.4(4) ?
    O2A C1A C6A C7A . . . . 2.9(4) ?
    C2A C1A C6A C7A . . . . -177.8(2) ?
    C4A C5A C6A C1A . . . . -1.2(4) ?
    C4A C5A C6A C7A . . . . 178.0(3) ?
    C8A N1A C7A C6A . . . . 179.5(2) ?
    C1A C6A C7A N1A . . . . -1.1(4) ?
    C5A C6A C7A N1A . . . . 179.7(2) ?
    C7A N1A C8A C13A . . . . -161.8(2) ?
    C7A N1A C8A C9A . . . . 17.8(4) ?
    C13A C8A C9A C10A . . . . 1.6(4) ?
    N1A C8A C9A C10A . . . . -177.9(2) ?
    C8A C9A C10A C21E . . . . -174.3(10) ?
    C8A C9A C10A C11A . . . . -1.1(4) ?
    C21E C10A C11A C12A . . . . 174.3(8) ?
    C9A C10A C11A C12A . . . . -0.4(4) ?
    C21E C10A C11A C21A . . . . -6.2(8) ?
    C9A C10A C11A C21A . . . . 179.1(2) ?
    C10A C11A C12A C13A . . . . 1.4(4) ?
    C21A C11A C12A C13A . . . . -178.1(2) ?
    C9A C8A C13A C12A . . . . -0.6(4) ?
    N1A C8A C13A C12A . . . . 178.9(2) ?
    C9A C8A C13A N2A . . . . 179.1(2) ?
    N1A C8A C13A N2A . . . . -1.3(3) ?
    C11A C12A C13A C8A . . . . -0.9(4) ?
    C11A C12A C13A N2A . . . . 179.4(2) ?
    C14A N2A C13A C8A . . . . 164.4(2) ?
    C14A N2A C13A C12A . . . . -15.9(4) ?
    C13A N2A C14A C15A . . . . 179.0(2) ?
    N2A C14A C15A C16A . . . . -177.8(2) ?
    N2A C14A C15A C20A . . . . 2.2(4) ?
    C14A C15A C16A C17A . . . . -179.7(2) ?
    C20A C15A C16A C17A . . . . 0.2(4) ?
    C15A C16A C17A C18A . . . . 1.2(4) ?
    C16A C17A C18A C19A . . . . -0.7(4) ?
    C17A C18A C19A O4A . . . . 179.1(3) ?
    C17A C18A C19A C20A . . . . -1.3(4) ?
    C18A C19A C20A O3A . . . . -177.4(3) ?
    O4A C19A C20A O3A . . . . 2.2(4) ?
    C18A C19A C20A C15A . . . . 2.7(4) ?
    O4A C19A C20A C15A . . . . -177.8(2) ?
    C14A C15A C20A O3A . . . . -2.1(4) ?
    C16A C15A C20A O3A . . . . 178.0(2) ?
    C14A C15A C20A C19A . . . . 177.9(2) ?
    C16A C15A C20A C19A . . . . -2.1(4) ?
    O2B C1B C2B O1B . . . . 0.9(3) ?
    C6B C1B C2B O1B . . . . -179.0(2) ?
    O2B C1B C2B C3B . . . . -177.3(2) ?
    C6B C1B C2B C3B . . . . 2.8(3) ?
    O1B C2B C3B C4B . . . . 179.6(2) ?
    C1B C2B C3B C4B . . . . -2.2(4) ?
    C2B C3B C4B C5B . . . . 0.2(4) ?
    C3B C4B C5B C6B . . . . 1.2(4) ?
    O2B C1B C6B C5B . . . . 178.6(2) ?
    C2B C1B C6B C5B . . . . -1.5(3) ?
    O2B C1B C6B C7B . . . . 0.3(4) ?
    C2B C1B C6B C7B . . . . -179.8(2) ?
    C4B C5B C6B C1B . . . . -0.5(3) ?
    C4B C5B C6B C7B . . . . 177.8(2) ?
    C8B N1B C7B C6B . . . . 175.9(2) ?
    C1B C6B C7B N1B . . . . -0.4(4) ?
    C5B C6B C7B N1B . . . . -178.7(2) ?
    C7B N1B C8B C9B . . . . -29.9(3) ?
    C7B N1B C8B C13B . . . . 151.4(2) ?
    C13B C8B C9B C10B . . . . -1.4(3) ?
    N1B C8B C9B C10B . . . . 179.9(2) ?
    C8B C9B C10B C11B . . . . 1.8(4) ?
    C8B C9B C10B C21F . . . . -147.3(17) ?
    C9B C10B C11B C12B . . . . -0.7(4) ?
    C21F C10B C11B C12B . . . . 159.6(11) ?
    C9B C10B C11B C21B . . . . 178.9(2) ?
    C21F C10B C11B C21B . . . . -20.8(11) ?
    C10B C11B C12B C13B . . . . -0.6(3) ?
    C21B C11B C12B C13B . . . . 179.8(2) ?
    C11B C12B C13B C8B . . . . 0.9(3) ?
    C11B C12B C13B N2B . . . . -177.2(2) ?
    C9B C8B C13B C12B . . . . 0.1(3) ?
    N1B C8B C13B C12B . . . . 178.9(2) ?
    C9B C8B C13B N2B . . . . 178.3(2) ?
    N1B C8B C13B N2B . . . . -2.9(3) ?
    C14B N2B C13B C12B . . . . 4.6(4) ?
    C14B N2B C13B C8B . . . . -173.6(2) ?
    C13B N2B C14B C15B . . . . 176.3(2) ?
    N2B C14B C15B C16B . . . . -179.0(2) ?
    N2B C14B C15B C20B . . . . -1.4(3) ?
    C14B C15B C16B C17B . . . . 177.6(2) ?
    C20B C15B C16B C17B . . . . 0.0(4) ?
    C15B C16B C17B C18B . . . . 0.4(4) ?
    C16B C17B C18B C19B . . . . -0.5(4) ?
    C17B C18B C19B O4B . . . . -179.6(2) ?
    C17B C18B C19B C20B . . . . 0.2(4) ?
    C18B C19B C20B O3B . . . . -178.7(2) ?
    O4B C19B C20B O3B . . . . 1.1(3) ?
    C18B C19B C20B C15B . . . . 0.2(3) ?
    O4B C19B C20B C15B . . . . 180.0(2) ?
    C14B C15B C20B O3B . . . . 0.9(3) ?
    C16B C15B C20B O3B . . . . 178.5(2) ?
    C14B C15B C20B C19B . . . . -177.9(2) ?
    C16B C15B C20B C19B . . . . -0.3(3) ?
    O2C C1C C2C O1C . . . . 1.9(3) ?
    C6C C1C C2C O1C . . . . -176.6(2) ?
    O2C C1C C2C C3C . . . . -177.6(2) ?
    C6C C1C C2C C3C . . . . 3.8(4) ?
    O1C C2C C3C C4C . . . . 178.3(2) ?
    C1C C2C C3C C4C . . . . -2.1(4) ?
    C2C C3C C4C C5C . . . . -0.7(4) ?
    C3C C4C C5C C6C . . . . 1.8(4) ?
    O2C C1C C6C C5C . . . . 178.8(2) ?
    C2C C1C C6C C5C . . . . -2.7(3) ?
    O2C C1C C6C C7C . . . . -2.2(4) ?
    C2C C1C C6C C7C . . . . 176.3(2) ?
    C4C C5C C6C C1C . . . . -0.1(4) ?
    C4C C5C C6C C7C . . . . -179.1(2) ?
    C8C N1C C7C C6C . . . . 177.5(2) ?
    C1C C6C C7C N1C . . . . -1.2(4) ?
    C5C C6C C7C N1C . . . . 177.8(2) ?
    C7C N1C C8C C9C . . . . -35.0(3) ?
    C7C N1C C8C C13C . . . . 148.5(2) ?
    C13C C8C C9C C10C . . . . -0.2(4) ?
    N1C C8C C9C C10C . . . . -176.6(2) ?
    C8C C9C C10C C11C . . . . 1.4(4) ?
    C8C C9C C10C C21G . . . . -167.9(6) ?
    C9C C10C C11C C12C . . . . -1.3(4) ?
    C21G C10C C11C C12C . . . . 169.7(6) ?
    C9C C10C C11C C21C . . . . 174.2(3) ?
    C21G C10C C11C C21C . . . . -14.7(6) ?
    C10C C11C C12C C13C . . . . 0.0(4) ?
    C21C C11C C12C C13C . . . . -175.4(3) ?
    C11C C12C C13C C8C . . . . 1.2(4) ?
    C11C C12C C13C N2C . . . . -176.8(2) ?
    C9C C8C C13C C12C . . . . -1.1(3) ?
    N1C C8C C13C C12C . . . . 175.5(2) ?
    C9C C8C C13C N2C . . . . 177.0(2) ?
    N1C C8C C13C N2C . . . . -6.4(3) ?
    C14C N2C C13C C12C . . . . 10.5(4) ?
    C14C N2C C13C C8C . . . . -167.6(2) ?
    C13C N2C C14C C15C . . . . 179.7(2) ?
    N2C C14C C15C C16C . . . . 178.5(2) ?
    N2C C14C C15C C20C . . . . 0.4(4) ?
    C14C C15C C16C C17C . . . . -177.3(2) ?
    C20C C15C C16C C17C . . . . 0.8(4) ?
    C15C C16C C17C C18C . . . . 0.4(4) ?
    C16C C17C C18C C19C . . . . -1.2(4) ?
    C17C C18C C19C O4C . . . . 179.5(2) ?
    C17C C18C C19C C20C . . . . 0.8(4) ?
    C14C C15C C20C O3C . . . . -2.2(4) ?
    C16C C15C C20C O3C . . . . 179.6(2) ?
    C14C C15C C20C C19C . . . . 177.0(2) ?
    C16C C15C C20C C19C . . . . -1.1(3) ?
    C18C C19C C20C O3C . . . . 179.6(2) ?
    O4C C19C C20C O3C . . . . 0.8(3) ?
    C18C C19C C20C C15C . . . . 0.3(3) ?
    O4C C19C C20C C15C . . . . -178.4(2) ?
    O2D C1D C2D O1D . . . . 0.0(3) ?
    C6D C1D C2D O1D . . . . -178.9(2) ?
    O2D C1D C2D C3D . . . . -179.1(2) ?
    C6D C1D C2D C3D . . . . 2.0(3) ?
    O1D C2D C3D C4D . . . . -178.4(2) ?
    C1D C2D C3D C4D . . . . 0.7(4) ?
    C2D C3D C4D C5D . . . . -2.0(4) ?
    C3D C4D C5D C6D . . . . 0.6(4) ?
    O2D C1D C6D C5D . . . . 177.8(2) ?
    C2D C1D C6D C5D . . . . -3.4(3) ?
    O2D C1D C6D C7D . . . . -6.5(4) ?
    C2D C1D C6D C7D . . . . 172.2(2) ?
    C4D C5D C6D C1D . . . . 2.1(4) ?
    C4D C5D C6D C7D . . . . -173.6(2) ?
    C8D N1D C7D C6D . . . . -176.6(2) ?
    C1D C6D C7D N1D . . . . -2.2(4) ?
    C5D C6D C7D N1D . . . . 173.4(2) ?
    C7D N1D C8D C9D . . . . -37.0(4) ?
    C7D N1D C8D C13D . . . . 144.6(2) ?
    C13D C8D C9D C10D . . . . -1.7(4) ?
    N1D C8D C9D C10D . . . . 180.0(2) ?
    C8D C9D C10D C11D . . . . 0.4(4) ?
    C8D C9D C10D C21H . . . . -169(5) ?
    C9D C10D C11D C12D . . . . 0.5(4) ?
    C21H C10D C11D C12D . . . . 175(2) ?
    C9D C10D C11D C21D . . . . -178.8(3) ?
    C21H C10D C11D C21D . . . . -4(2) ?
    C10D C11D C12D C13D . . . . 0.0(4) ?
    C21D C11D C12D C13D . . . . 179.3(2) ?
    C11D C12D C13D C8D . . . . -1.3(4) ?
    C11D C12D C13D N2D . . . . 178.2(2) ?
    C9D C8D C13D C12D . . . . 2.2(4) ?
    N1D C8D C13D C12D . . . . -179.4(2) ?
    C9D C8D C13D N2D . . . . -177.4(2) ?
    N1D C8D C13D N2D . . . . 1.1(3) ?
    C14D N2D C13D C12D . . . . -3.8(4) ?
    C14D N2D C13D C8D . . . . 175.8(2) ?
    C13D N2D C14D C15D . . . . -177.5(2) ?
    N2D C14D C15D C16D . . . . -179.9(2) ?
    N2D C14D C15D C20D . . . . -0.5(4) ?
    C14D C15D C16D C17D . . . . 179.2(2) ?
    C20D C15D C16D C17D . . . . -0.2(4) ?
    C15D C16D C17D C18D . . . . 0.5(4) ?
    C16D C17D C18D C19D . . . . 0.2(4) ?
    C17D C18D C19D O4D . . . . 179.2(2) ?
    C17D C18D C19D C20D . . . . -1.2(4) ?
    C14D C15D C20D O3D . . . . -0.2(4) ?
    C16D C15D C20D O3D . . . . 179.2(2) ?
    C14D C15D C20D C19D . . . . 179.8(2) ?
    C16D C15D C20D C19D . . . . -0.8(3) ?
    C18D C19D C20D O3D . . . . -178.5(2) ?
    O4D C19D C20D O3D . . . . 1.1(3) ?
    C18D C19D C20D C15D . . . . 1.5(3) ?
    O4D C19D C20D C15D . . . . -178.9(2) ?
loop_
    _geom_hbond_atom_site_label_D
    _geom_hbond_atom_site_label_H
    _geom_hbond_atom_site_label_A
    _geom_hbond_site_symmetry_A
    _geom_hbond_distance_DH
    _geom_hbond_distance_HA
    _geom_hbond_distance_DA
    _geom_hbond_angle_DHA
    _geom_hbond_publ_flag
    O2A H2OA N1A . 0.92(3) 1.86(3) 2.686(3) 149(3) y
    O2B H2OB N1B . 0.96(3) 1.82(3) 2.671(2) 146(2) y
    O2C H2OC N1C . 0.99(3) 1.72(3) 2.634(3) 151(3) y
    O2D H2OD N1D . 0.95(3) 1.81(3) 2.652(3) 147(3) y
    N2A H2NA O3A . 0.92(3) 1.86(3) 2.631(3) 140(2) y
    N2B H2NB O3B . 1.03(3) 1.70(3) 2.596(2) 144(3) y
    N2C H2NC O3C . 0.95(3) 1.83(2) 2.620(3) 139(2) y
    N2D H2ND O3D . 0.97(3) 1.80(3) 2.624(2) 140(2) y
    O1C H1OC O3D . 0.88(3) 1.91(4) 2.734(3) 155(3) y
    O1D H1OD O3C . 0.91(3) 1.93(3) 2.724(2) 146(3) y
    O4C H4OC O2D . 0.88(4) 2.48(4) 3.079(3) 126(3) y
    O4C H4OC O3D . 0.88(4) 2.31(4) 3.026(2) 138(3) y
    O4D H4OD O2C . 0.85(3) 2.34(3) 2.942(2) 129(3) y
    O4D H4OD O3C . 0.85(3) 2.29(3) 2.943(3) 134(3) y
    O1A H1OA O3B 1_655 0.89(3) 1.88(3) 2.732(2) 160(3) y
    O1B H1OB O3A 1_455 0.85(3) 2.01(3) 2.809(3) 157(3) y
    O4A H4OA O2B 1_655 0.81(4) 2.25(4) 2.929(3) 142(4) y
    O4B H4OB O2A 1_455 0.91(4) 2.33(3) 3.021(3) 133(3) y
    O4B H4OB O3A 1_455 0.91(4) 2.53(4) 3.231(3) 134(3) y
    C5B H5BA O1D 4_576 0.93 2.52 3.372(3) 152 y
    C7B H7BA O1D 4_576 0.93 2.57 3.416(3) 151 y
    C14A H14A O4D 3_666 0.93 2.36 3.281(3) 170 y
    C14B H14B O1C 3_666 0.93 2.40 3.260(3) 154 y
    C14C H14C O4B 3_566 0.93 2.46 3.323(3) 154 y
    C10D H10D Cg1 4_564 0.93 2.97 3.623(3) 128 y
    C9A H9AA Cg2 3_667 0.93 2.97 3.716(3) 138 y
    C9C H9CA Cg3 1_555 0.93 2.65 3.480(3) 148 y
    C21C H21I Cg4 3_566 0.96 2.95 3.696(4) 136 y
    C4B H4BA Cg5 4_565 0.93 2.83 3.573(3) 138 y
    C17D H17D Cg6 2_645 0.93 2.69 3.450(3) 139 y
