# Supplementary material for: 2-((E)-{2-[(E)-2,3-Dihydroxy­benzyl­ideneamino]-5-methyl­phen­yl}iminiometh­yl)-6-hydroxy­phenolate
Source: Acta Crystallogr Sect E Struct Rep Online. 2009 Aug 8;65(Pt 9):o2065–6. doi: 10.1107/S1600536809029833 (PMC2969866; doi:10.1107/S1600536809029833)
Supplement: Supplementary file 2 [file e-65-o2065-Isup2.hkl]

# 
# h,k,l, Fc-squared, Fo-squared, sigma(Fo-squared) and status flag 
# 
data_I
_shelx_title ' taher81m in P2(1)/c (100K)' 
_shelx_refln_list_code          4 
_shelx_F_calc_maximum      510.84 
_exptl_crystal_F_000      3040.00 
_reflns_d_resolution_high  0.8409 
 
loop_ 
 _symmetry_equiv_pos_as_xyz 
 'x, y, z' 
 '-x, y+1/2, -z+1/2' 
 '-x, -y, -z' 
 'x, -y-1/2, z-1/2' 
 
_cell_length_a    17.0634 
_cell_length_b    21.3455 
_cell_length_c    20.0291 
_cell_angle_alpha  90.000 
_cell_angle_beta   99.982 
_cell_angle_gamma  90.000 
 
_shelx_F_squared_multiplier     1.000 
 
loop_ 
 _refln_index_h 
 _refln_index_k 
 _refln_index_l 
 _refln_F_squared_calc 
 _refln_F_squared_meas 
 _refln_F_squared_sigma 
 _refln_observed_status 
   4   0   0      131.78      127.92     48.14 o 
   5   0   0     7295.90     7172.53    172.78 o 
   6   0   0        5.53      -26.96     20.71 o 
   7   0   0    18511.37    19302.08    229.68 o 
   8   0   0       17.48       47.96     24.07 o 
   9   0   0      355.35      445.81     40.36 o 
  10   0   0     3144.79     3400.62     92.50 o 
  11   0   0        1.41        0.90     29.37 o 
  12   0   0     1069.58     1183.52     67.04 o 
  13   0   0      403.69      433.96     82.66 o 
  14   0   0     1721.80     1567.89     81.58 o 
  15   0   0      520.49      571.07    119.67 o 
  16   0   0      100.83      206.23     58.10 o 
  17   0   0       43.70      136.82     75.69 o 
  18   0   0       94.50       83.51     79.73 o 
  19   0   0     1285.66     1111.34    149.73 o 
   3   1   0    11602.04    11348.27    212.41 o 
   4   1   0     3316.88     3052.26    236.67 o 
   5   1   0      948.58      953.05     39.16 o 
   6   1   0     1456.35     1497.35     43.66 o 
   7   1   0      131.06       62.40     16.36 o 
   8   1   0      925.36     1146.79     36.67 o 
   9   1   0      327.06      427.80     38.14 o 
  10   1   0      112.46      103.43     22.75 o 
  11   1   0       32.99       54.95     24.40 o 
  12   1   0      561.13      539.59     37.03 o 
  13   1   0       11.72      -10.45     24.68 o 
  14   1   0       20.81       37.83     27.62 o 
  15   1   0        4.49      -13.43     39.05 o 
  16   1   0      129.77      142.66     37.44 o 
  17   1   0      113.59      135.12     55.37 o 
  18   1   0       77.57      108.61     53.72 o 
  19   1   0     1152.88     1338.02    112.45 o 
   1   2   0    50657.32    32859.41    628.36 o 
   2   2   0      287.53      229.49     14.60 o 
   3   2   0       10.34       19.24     28.81 o 
   4   2   0    13430.37    11449.88   1348.74 o 
   5   2   0       58.12       55.35     17.65 o 
   6   2   0    10190.49    10529.14    110.37 o 
   7   2   0     1902.93     1813.68     44.21 o 
   8   2   0      777.27      933.45     36.54 o 
   9   2   0     7755.68     8461.11    109.54 o 
  10   2   0      113.63      179.61     25.70 o 
  11   2   0      158.65      224.26     29.61 o 
  12   2   0       23.42        9.97     23.56 o 
  13   2   0       83.92       96.64     28.96 o 
  14   2   0        8.74       -5.06     27.23 o 
  15   2   0     4235.71     4085.60     97.22 o 
  16   2   0     1412.61     1546.23     59.21 o 
  17   2   0      943.40     1050.43     78.86 o 
  18   2   0     1044.36     1060.99    143.78 o 
  19   2   0      214.61      230.42     65.67 o 
   1   3   0    17162.47    16006.98    166.33 o 
   2   3   0     5328.36     4872.43     72.20 o 
   3   3   0      620.22      676.81     27.47 o 
   4   3   0     2778.61     2855.85     68.33 o 
   5   3   0     2922.32     2726.90     46.69 o 
   6   3   0     9001.73     8742.10     82.76 o 
   7   3   0     1078.00     1133.58     31.44 o 
   8   3   0     3588.69     3951.09     63.68 o 
   9   3   0     3186.29     3272.14     60.74 o 
  10   3   0       39.44       56.03     21.64 o 
  11   3   0     1768.40     1764.37     52.12 o 
  12   3   0      458.33      467.90     33.76 o 
  13   3   0       57.31       63.34     26.56 o 
  14   3   0        3.76       18.86     25.89 o 
  15   3   0     4154.46     3931.67     80.20 o 
  16   3   0     3612.69     3709.14     81.02 o 
  17   3   0     1068.08     1100.66     90.61 o 
  18   3   0      577.13      787.08     90.73 o 
  19   3   0       21.18       59.69     54.56 o 
   0   4   0     4114.62     3361.78    173.63 o 
   1   4   0     5089.64     4894.00     75.88 o 
   2   4   0     5396.42     5213.84     62.72 o 
   3   4   0     2022.81     1833.89     38.74 o 
   4   4   0        0.62      -15.58     17.60 o 
   5   4   0     7906.69     7961.73     80.37 o 
   6   4   0       85.38      106.37     16.14 o 
   7   4   0      492.86      528.37     24.79 o 
   8   4   0     3713.78     3945.73     58.09 o 
   9   4   0    11855.18    11315.17    111.61 o 
  10   4   0     3199.77     3115.80     57.35 o 
  11   4   0     2280.66     2384.02     54.30 o 
  12   4   0        2.57       -2.98     21.17 o 
  13   4   0      188.31      162.35     31.37 o 
  14   4   0     3348.13     3409.85     73.38 o 
  15   4   0      460.98      484.64     39.33 o 
  16   4   0       79.71       50.64     70.60 o 
  17   4   0     1760.00     1742.38     93.66 o 
  18   4   0      152.28      109.06     56.09 o 
  19   4   0        0.22      -48.94     74.26 o 
   1   5   0    14434.54    14100.39    132.28 o 
   2   5   0    64200.17    63388.97    475.69 o 
   3   5   0     1562.24     1484.90     33.69 o 
   4   5   0     2407.73     2366.19     42.76 o 
   5   5   0      948.17      946.46     30.77 o 
   6   5   0      440.30      539.22     37.26 o 
   7   5   0     2911.77     3047.24     48.72 o 
   8   5   0     4578.69     4531.57     62.82 o 
   9   5   0     9419.83    10031.76    104.13 o 
  10   5   0       71.65       90.07     24.44 o 
  11   5   0      882.73      944.07     39.18 o 
  12   5   0      129.37      159.46     28.26 o 
  13   5   0      289.46      278.22     32.68 o 
  14   5   0      594.52      645.46     41.05 o 
  15   5   0      110.62       78.46     32.48 o 
  16   5   0      142.48      138.70     48.23 o 
  17   5   0      537.37      557.40     64.55 o 
  18   5   0       51.62      127.79     56.81 o 
  19   5   0      324.92      369.60    113.31 o 
   0   6   0   105481.59   107044.98   1029.12 o 
   1   6   0    14496.38    13888.03    102.82 o 
   2   6   0    25399.36    23629.02    169.01 o 
   3   6   0       85.04       85.44     17.84 o 
   4   6   0      776.63      823.43     42.49 o 
   5   6   0     4322.96     4042.68     59.92 o 
   6   6   0     4436.64     4264.56     63.46 o 
   7   6   0    14802.48    16098.76    134.56 o 
   8   6   0       39.30       67.65     17.84 o 
   9   6   0      128.26      217.43     23.47 o 
  10   6   0     1258.31     1151.51     42.50 o 
  11   6   0       84.82      161.80     27.25 o 
  12   6   0       12.06      -16.06     22.37 o 
  13   6   0      128.33      114.04     30.13 o 
  14   6   0      191.60      174.59     30.99 o 
  15   6   0      993.29     1061.51     66.57 o 
  16   6   0      134.27      225.29     48.35 o 
  17   6   0      481.26      613.71     66.81 o 
  18   6   0      107.57      244.84    101.02 o 
  19   6   0       20.52      -43.44     71.93 o 
   1   7   0    15370.49    15571.60    115.45 o 
   2   7   0    11230.51    11193.47     99.62 o 
   3   7   0     1437.31     1447.01     42.51 o 
   4   7   0     3222.03     3088.26     55.34 o 
   5   7   0      820.00      756.77     29.36 o 
   6   7   0     1518.22     1559.03     40.28 o 
   7   7   0    12834.69    14077.78    141.64 o 
   8   7   0      625.12      674.62     32.02 o 
   9   7   0     3785.12     4091.97     63.97 o 
  10   7   0      336.25      444.49     30.76 o 
  11   7   0      377.22      492.30     33.17 o 
  12   7   0        0.03       10.36     24.43 o 
  13   7   0      472.02      557.01     39.21 o 
  14   7   0       61.84       44.29     29.26 o 
  15   7   0      359.88      338.57     40.25 o 
  16   7   0      306.05      274.38     53.53 o 
  17   7   0      253.90      305.45     74.72 o 
  18   7   0       74.19       33.49     55.93 o 
  19   7   0      135.45      171.60     97.08 o 
   0   8   0        0.67       -6.20     23.44 o 
   1   8   0    11991.45    12704.81    106.87 o 
   2   8   0     1222.63     1268.44     33.53 o 
   3   8   0       61.86       71.61     23.33 o 
   4   8   0     2398.75     2537.05     45.30 o 
   5   8   0      401.21      419.22     24.95 o 
   6   8   0     2144.39     2249.31     52.20 o 
   7   8   0       18.10       13.53     15.40 o 
   8   8   0    13620.95    14122.89    148.23 o 
   9   8   0     2657.52     2752.56     57.93 o 
  10   8   0        8.87       26.54     23.26 o 
  11   8   0      375.00      355.67     34.28 o 
  12   8   0      251.19      241.38     33.02 o 
  13   8   0       86.81       31.41     28.54 o 
  14   8   0      983.88     1058.36     53.89 o 
  15   8   0      196.82      143.17     41.31 o 
  16   8   0      231.39      254.85     68.94 o 
  17   8   0       54.33      179.82     95.27 o 
  18   8   0       39.05       44.65    110.19 o 
   1   9   0       14.57       47.86     14.97 o 
   2   9   0     5926.15     5650.37     65.62 o 
   3   9   0     9222.83     8760.96     84.45 o 
   4   9   0     1055.67     1110.50     47.43 o 
   5   9   0      517.18      563.30     28.24 o 
   6   9   0       16.28       24.50     19.35 o 
   7   9   0       11.59       26.90     15.95 o 
   8   9   0     6484.89     6802.31    111.96 o 
   9   9   0       35.52       56.46     23.04 o 
  10   9   0      222.71      235.96     40.66 o 
  11   9   0     1029.77     1032.06     45.61 o 
  12   9   0       65.62      173.13     35.03 o 
  13   9   0     1055.26     1114.86     73.86 o 
  14   9   0      586.16      562.37     61.45 o 
  15   9   0       65.35       47.97     60.92 o 
  16   9   0     2475.62     2480.22    140.44 o 
  17   9   0      102.37      -11.76     77.19 o 
  18   9   0      184.73      273.32    101.29 o 
   0  10   0        2.72       19.73     20.50 o 
   1  10   0     3506.15     3364.26     45.63 o 
   2  10   0     3590.51     3775.99     56.26 o 
   3  10   0     2917.11     2814.40     49.06 o 
   4  10   0      108.13      106.20     22.05 o 
   5  10   0        3.29       59.57     21.47 o 
   6  10   0       39.49       71.68     23.79 o 
   7  10   0       56.27       67.43     17.88 o 
   8  10   0      889.80     1040.14     72.87 o 
   9  10   0       74.63       84.58     22.59 o 
  10  10   0       50.72       72.83     26.30 o 
  11  10   0      121.26      123.25     60.84 o 
  12  10   0     1457.30     1497.52    102.21 o 
  13  10   0      861.56      933.34     72.26 o 
  14  10   0      265.56      245.32     53.68 o 
  15  10   0      254.55      325.95     65.82 o 
  16  10   0       36.32      118.20    152.00 o 
  17  10   0       32.57        9.48     54.43 o 
  18  10   0       91.92      197.48    127.71 o 
   1  11   0      316.34      305.46     22.52 o 
   2  11   0     2879.57     3038.05     46.61 o 
   3  11   0      108.03      119.28     22.69 o 
   4  11   0     2963.55     2803.33     51.40 o 
   5  11   0       90.13      110.33     25.55 o 
   6  11   0     2231.42     2074.10     52.91 o 
   7  11   0     2389.18     2258.75     55.70 o 
   8  11   0       16.08       49.69     22.80 o 
   9  11   0      511.95      547.94     59.37 o 
  10  11   0      112.94      113.14     35.25 o 
  11  11   0      244.36      197.66     51.12 o 
  12  11   0     3116.18     2855.17    104.30 o 
  13  11   0       28.38      -18.31     42.81 o 
  14  11   0      833.53      897.09     75.61 o 
  15  11   0       13.72       59.94     55.68 o 
  16  11   0      141.65      193.48    109.56 o 
  17  11   0       37.92      122.12     62.41 o 
  18  11   0        1.40       46.99    127.85 o 
   0  12   0    13551.52    13501.56    157.81 o 
   1  12   0     1114.25     1329.38     41.91 o 
   2  12   0     3193.59     3002.37     46.79 o 
   3  12   0     1873.07     1783.91     45.95 o 
   4  12   0      203.05      301.02     29.97 o 
   5  12   0      600.38      738.85     36.00 o 
   6  12   0     1204.30     1184.16     43.25 o 
   7  12   0     3959.26     3900.06     75.62 o 
   8  12   0      106.59       82.10     29.75 o 
   9  12   0      376.29      350.01     48.13 o 
  10  12   0       92.62       69.18     43.04 o 
  11  12   0      999.39     1054.50     76.95 o 
  12  12   0       89.96       75.87     49.34 o 
  13  12   0      320.29      267.32     57.15 o 
  14  12   0      121.48      116.76     52.43 o 
  15  12   0        7.10      -66.55     53.50 o 
  16  12   0       34.72       73.77     62.06 o 
  17  12   0        0.02      116.06     61.14 o 
   1  13   0     3356.04     3149.30     56.30 o 
   2  13   0     2275.86     2272.91     47.55 o 
   3  13   0      860.83      845.53     32.93 o 
   4  13   0     2226.78     2228.91     55.45 o 
   5  13   0       68.00       62.23     27.37 o 
   6  13   0     1066.14     1010.26     43.09 o 
   7  13   0     1476.27     1493.84     49.64 o 
   8  13   0      543.29      441.03     46.45 o 
   9  13   0      118.14      138.85     47.73 o 
  10  13   0     1035.06     1088.12    159.04 o 
  11  13   0     1356.94     1445.87     95.16 o 
  12  13   0      627.90      860.18     74.99 o 
  13  13   0     1713.97     1679.99     93.55 o 
  14  13   0      882.68      841.69     79.31 o 
  15  13   0      494.08      561.98     91.86 o 
  16  13   0        4.84       61.87     74.85 o 
  17  13   0       85.88       41.04     56.58 o 
   0  14   0      354.54      437.61     49.87 o 
   1  14   0       19.84       32.40     36.71 o 
   2  14   0      336.10      361.56     35.86 o 
   3  14   0      219.08      209.14     24.85 o 
   4  14   0     1484.67     1552.62     51.36 o 
   5  14   0        0.44      -49.09     24.55 o 
   6  14   0     3571.51     3654.37     98.64 o 
   7  14   0      193.58      215.70     48.21 o 
   8  14   0     1027.62     1238.29     70.91 o 
   9  14   0     1492.20     1468.61     75.76 o 
  10  14   0     2163.10     2099.06     95.41 o 
  11  14   0      167.00      131.39     45.16 o 
  12  14   0     2269.09     2132.00     90.89 o 
  13  14   0      268.15      227.36     53.72 o 
  14  14   0       10.80      -17.86    101.70 o 
  15  14   0      853.92      843.54     89.41 o 
  16  14   0       62.04       82.94     72.21 o 
   1  15   0     1031.89     1067.42     59.65 o 
   2  15   0     1681.33     1666.90     48.64 o 
   3  15   0     4457.38     4201.60     94.45 o 
   4  15   0      134.82      145.01     30.29 o 
   5  15   0     1317.39     1221.08     49.69 o 
   6  15   0      904.21     1011.60     55.13 o 
   7  15   0     1909.04     1933.72     82.24 o 
   8  15   0       14.43       61.84     44.78 o 
   9  15   0      357.96      380.27     53.65 o 
  10  15   0      292.22      236.55     50.01 o 
  11  15   0      157.25      127.45     55.32 o 
  12  15   0      596.18      716.96     67.56 o 
  13  15   0      996.32     1028.07     75.74 o 
  14  15   0        0.09       44.47     70.53 o 
  15  15   0       86.26       84.44     92.43 o 
  16  15   0        1.46       74.72     58.62 o 
   0  16   0      429.47      490.83     58.92 o 
   1  16   0      175.89      158.58     30.92 o 
   2  16   0      328.36      335.60     38.88 o 
   3  16   0        0.65       18.39     37.26 o 
   4  16   0     1078.81     1093.85     53.77 o 
   5  16   0      454.06      592.55     58.79 o 
   6  16   0       49.13       86.09     63.44 o 
   7  16   0      338.67      291.28     53.31 o 
   8  16   0      776.48      878.81     66.15 o 
   9  16   0       21.38       -5.28     36.86 o 
  10  16   0       80.74       59.47     46.61 o 
  11  16   0     1323.76     1380.96     90.57 o 
  12  16   0     1005.58     1134.75     89.05 o 
  13  16   0      105.74       59.10     52.78 o 
  14  16   0      171.64       79.82     87.75 o 
  15  16   0      594.34      694.58     89.87 o 
   1  17   0     1524.81     1549.45     89.85 o 
   2  17   0        2.63      -16.72     32.94 o 
   3  17   0      779.33      749.69     56.28 o 
   4  17   0        0.70       69.35     44.96 o 
   5  17   0      128.75       76.84     40.18 o 
   6  17   0      286.42      210.91     62.29 o 
   7  17   0      109.15       55.58     44.99 o 
   8  17   0      325.33      216.57     49.30 o 
   9  17   0       10.03      -38.19     43.47 o 
  10  17   0       14.31      -78.41     51.90 o 
  11  17   0     2049.33     2049.96    109.94 o 
  12  17   0      624.77      667.08    136.43 o 
  13  17   0     1449.35     1606.92     91.47 o 
  14  17   0      706.76      726.39     83.66 o 
   0  18   0      790.03      584.41    146.81 o 
   1  18   0      637.41      632.65     87.26 o 
   2  18   0      132.12      178.48     41.83 o 
   3  18   0        6.39       65.50     44.08 o 
   4  18   0     1486.15     1465.59     70.41 o 
   5  18   0      156.24      119.29     73.29 o 
   6  18   0      182.46      225.51     49.44 o 
   7  18   0       73.51      113.72     47.33 o 
   8  18   0      533.69      568.32     62.13 o 
   9  18   0       49.13       45.64     44.81 o 
  10  18   0      773.10      910.63     73.76 o 
  11  18   0      128.98       82.90     54.37 o 
  12  18   0     2429.75     2319.05    129.59 o 
  13  18   0     1588.93     1630.17     94.25 o 
  14  18   0     1333.35     1348.25    109.28 o 
   1  19   0     4170.68     3866.73    157.68 o 
   2  19   0       14.24       52.65     86.16 o 
   3  19   0      544.09      626.20     61.07 o 
   4  19   0       46.81       28.52     52.17 o 
   5  19   0      225.60      168.88     82.47 o 
   6  19   0       24.21       68.22     44.17 o 
   7  19   0      236.68      240.06     50.84 o 
   8  19   0       86.39       65.66     47.28 o 
   9  19   0       25.92      122.32     50.08 o 
  10  19   0        7.07      -18.09     47.20 o 
  11  19   0      336.28      305.26     61.63 o 
  12  19   0      308.92      299.91     58.95 o 
  13  19   0     2071.42     2129.78    117.94 o 
   0  20   0     2284.28     2229.17    253.92 o 
   1  20   0        3.17       13.24     86.61 o 
   2  20   0       14.87       70.77     87.25 o 
   3  20   0      606.98      608.51    100.31 o 
   4  20   0       75.96       87.38     45.72 o 
   5  20   0      142.03       71.15     44.84 o 
   6  20   0      253.78      208.60     48.85 o 
   7  20   0      240.00      345.81     55.82 o 
   8  20   0      595.14      535.10     62.97 o 
   9  20   0        2.26       22.20     47.04 o 
  10  20   0       98.85      167.07     69.19 o 
  11  20   0      178.24      192.15     58.28 o 
  12  20   0       11.84      -27.94     59.86 o 
   1  21   0       15.99        9.37     86.58 o 
   2  21   0        0.39     -156.84     78.42 o 
   3  21   0      277.51      346.54     93.46 o 
   4  21   0     1308.90     1569.93    181.90 o 
   5  21   0        0.68      -25.96     43.77 o 
   6  21   0        4.46      -69.18     42.62 o 
   7  21   0     1050.16     1032.04     73.93 o 
   8  21   0      626.22      625.44     66.54 o 
   9  21   0       15.99       68.38     50.09 o 
  10  21   0      264.82      278.93     60.44 o 
  11  21   0      134.29      228.89     58.65 o 
   0  22   0      841.50      890.85    173.43 o 
   1  22   0      159.80      140.54     92.96 o 
   2  22   0       45.47      104.43     93.37 o 
   3  22   0      126.15      298.13     97.73 o 
   4  22   0        1.51      -70.05     83.27 o 
   5  22   0      147.63       35.48     86.12 o 
   6  22   0      186.79      130.88     51.87 o 
   7  22   0       10.65       -4.88     47.86 o 
   8  22   0      168.60      163.39     53.21 o 
   9  22   0       35.47       -6.03     51.43 o 
   1  23   0      530.97      581.61    106.93 o 
   2  23   0      289.13      348.35    107.05 o 
   3  23   0        9.16      134.14     93.32 o 
   4  23   0       18.35      -14.50     85.62 o 
   5  23   0        7.50       -3.06     87.62 o 
   6  23   0     2282.98     2263.26    146.67 o 
   7  23   0        2.08      162.18     90.08 o 
   8  23   0        2.37       11.28     49.57 o 
   0  24   0       82.32      162.31    142.61 o 
   1  24   0        7.73       24.42     93.79 o 
   2  24   0      119.98       28.78     89.27 o 
   3  24   0       45.16       50.62     93.74 o 
   4  24   0      266.63      220.97     96.58 o 
   5  24   0      120.34      143.30     95.17 o 
   6  24   0      112.79      150.72     95.27 o 
   1  25   0      173.24      261.99    103.37 o 
   2  25   0      516.98      408.45    108.29 o 
   3  25   0        3.52      133.37    117.76 o 
 -20   1   1      109.87      101.59     67.13 o 
 -19   1   1       96.90      169.84     63.35 o 
 -18   1   1       66.56       59.33     49.66 o 
 -17   1   1     1791.95     1833.54     68.67 o 
 -16   1   1      100.26      133.81     37.48 o 
 -15   1   1     5777.24     5750.03    115.02 o 
 -14   1   1      608.25      586.38     44.33 o 
 -13   1   1        8.93      -21.81     22.22 o 
 -12   1   1        7.00      -19.05     23.04 o 
 -11   1   1       27.99       64.44     23.35 o 
 -10   1   1     2662.27     2882.14     71.23 o 
  -9   1   1     2852.82     3061.53     83.63 o 
  -8   1   1    23908.41    25973.71    231.98 o 
  -7   1   1      133.81      188.04     21.08 o 
  -6   1   1      196.55      189.34     17.62 o 
  -5   1   1     2460.02     2261.48     91.27 o 
  -4   1   1     1303.18     1187.65     40.14 o 
  -3   1   1     7025.06     6609.64     89.63 o 
  -2   1   1     4527.43     3631.37     86.07 o 
   2   1   1      815.77      706.71     44.94 o 
   3   1   1    15739.96    15318.08    273.56 o 
   4   1   1        0.95       94.25     23.97 o 
   5   1   1     1449.38     1525.43     47.75 o 
   6   1   1      167.85      121.21     22.94 o 
   7   1   1     2959.17     3009.91     66.25 o 
   8   1   1    20387.40    21112.17    178.91 o 
   9   1   1     1002.29     1127.40     50.47 o 
  10   1   1       46.46       23.73     19.94 o 
  11   1   1       93.54      127.44     26.36 o 
  12   1   1      411.21      391.34     43.05 o 
  13   1   1      746.34      933.80     49.52 o 
  14   1   1        3.08        1.23     27.47 o 
  15   1   1     1437.37     1479.56     62.75 o 
  16   1   1     1284.33     1240.40     96.78 o 
  17   1   1      472.90      570.56     78.82 o 
  18   1   1      197.38      175.39     66.72 o 
  19   1   1        5.95      -12.21     49.15 o 
 -20   2   1       75.50      116.72    111.77 o 
 -19   2   1      204.86      135.69     62.04 o 
 -18   2   1     3141.29     3077.50    119.91 o 
 -17   2   1      683.00      641.38     46.95 o 
 -16   2   1     1011.16     1068.77     52.58 o 
 -15   2   1     4663.53     4806.11     95.74 o 
 -14   2   1        7.79       -6.89     25.44 o 
 -13   2   1      274.21      229.96     32.28 o 
 -12   2   1        1.06      -14.14     22.19 o 
 -11   2   1      450.07      457.32     33.16 o 
 -10   2   1     1826.54     1874.85     54.95 o 
  -9   2   1     5072.76     5293.76     85.11 o 
  -8   2   1    15880.60    16331.32    165.05 o 
  -7   2   1      269.73      216.77     22.54 o 
  -6   2   1     3235.09     3403.91     51.91 o 
  -5   2   1     4357.47     4223.20     97.51 o 
  -4   2   1     1319.83     1228.82     39.62 o 
  -3   2   1      156.92      109.86     15.27 o 
   1   2   1     3848.10     3418.35    233.43 o 
   2   2   1      715.74      734.71     51.12 o 
   3   2   1     5903.30     5675.41    137.00 o 
   4   2   1      185.32      272.61     48.08 o 
   5   2   1     1547.77     1436.33     58.53 o 
   6   2   1     5077.11     5096.26     77.84 o 
   7   2   1      301.58      311.40     23.40 o 
   8   2   1      869.12      974.54     36.16 o 
   9   2   1      854.77      877.46     37.12 o 
  10   2   1      573.66      566.00     34.11 o 
  11   2   1      116.88      129.68     26.51 o 
  12   2   1     1003.20     1039.46     48.02 o 
  13   2   1      192.02      227.86     33.30 o 
  14   2   1      325.80      353.38     36.87 o 
  15   2   1     1462.79     1614.30     60.29 o 
  16   2   1        3.84       52.07     46.20 o 
  17   2   1      170.11      279.98     79.22 o 
  18   2   1     2455.94     2352.16    130.18 o 
  19   2   1       79.07       60.65     57.68 o 
 -19   3   1      260.17      158.92    123.53 o 
 -18   3   1       36.85      104.76     47.03 o 
 -17   3   1       22.57       -5.11     32.16 o 
 -16   3   1     1953.30     2087.45     64.20 o 
 -15   3   1      685.19      765.44     64.14 o 
 -14   3   1        6.78       57.46     26.69 o 
 -13   3   1        1.32      -12.33     24.43 o 
 -12   3   1      181.36      157.81     26.76 o 
 -11   3   1      120.00      159.14     24.65 o 
 -10   3   1        9.63        2.46     17.74 o 
  -9   3   1      426.00      386.87     36.40 o 
  -8   3   1     1630.10     1808.84     44.00 o 
  -7   3   1     1987.38     1985.18     42.40 o 
  -6   3   1       89.71       59.12     13.07 o 
  -5   3   1    19365.90    18044.60    279.37 o 
  -4   3   1      609.96      600.27     26.47 o 
  -3   3   1     2577.75     2480.89     44.09 o 
  -2   3   1    21504.62    20879.54    181.62 o 
  -1   3   1     1935.37     1934.51     50.38 o 
   0   3   1     9528.91     8712.82    126.99 o 
   1   3   1     1338.59     1296.56     31.15 o 
   2   3   1    21238.64    20781.90    257.13 o 
   3   3   1     3578.23     3331.99    149.95 o 
   4   3   1     6902.06     6535.19    106.59 o 
   5   3   1     3619.47     3663.99     62.40 o 
   6   3   1      566.77      667.20     30.06 o 
   7   3   1     2093.68     2439.93     45.98 o 
   8   3   1     1219.96     1350.32     38.68 o 
   9   3   1      301.65      357.86     28.00 o 
  10   3   1      744.62      774.43     36.10 o 
  11   3   1      812.58      842.23     40.14 o 
  12   3   1      509.07      617.05     38.79 o 
  13   3   1      180.23      218.74     39.78 o 
  14   3   1        3.20        7.91     26.98 o 
  15   3   1       17.19       14.52     33.89 o 
  16   3   1      612.94      716.46     66.37 o 
  17   3   1      322.68      317.87     67.20 o 
  18   3   1      430.87      401.39     75.89 o 
  19   3   1      791.33      989.33    102.23 o 
 -19   4   1       78.73       70.64     72.54 o 
 -18   4   1      248.30      211.95     53.73 o 
 -17   4   1      641.11      862.24     72.91 o 
 -16   4   1      145.26      237.51     36.33 o 
 -15   4   1       60.70      112.62     36.72 o 
 -14   4   1      232.60      189.82     32.53 o 
 -13   4   1      700.58      650.74     39.71 o 
 -12   4   1     1183.71     1209.73     44.86 o 
 -11   4   1      354.36      356.46     36.83 o 
 -10   4   1     4013.45     4050.46     68.72 o 
  -9   4   1     1569.73     1918.33     47.66 o 
  -8   4   1    10686.52    11632.55    118.81 o 
  -7   4   1        0.72       38.00     16.27 o 
  -6   4   1      964.13      982.80     40.50 o 
  -5   4   1     1220.33     1166.77     30.51 o 
  -4   4   1     1296.80     1344.11     40.03 o 
  -3   4   1      677.26      558.64     25.32 o 
  -2   4   1    10165.14     9664.43    109.44 o 
  -1   4   1      452.19      424.70     36.53 o 
   0   4   1       96.88      107.56     23.30 o 
   1   4   1     1544.13     1428.47     45.02 o 
   2   4   1      885.93      873.99     26.62 o 
   3   4   1    38432.18    37127.47    414.94 o 
   4   4   1     5333.99     4797.36     67.77 o 
   5   4   1     1314.49     1174.00     33.06 o 
   6   4   1      258.83      253.48     18.78 o 
   7   4   1     1120.03     1240.99     32.72 o 
   8   4   1        0.13        4.57     16.42 o 
   9   4   1      384.32      411.96     26.64 o 
  10   4   1      910.99     1004.31     37.02 o 
  11   4   1      204.95      194.53     26.00 o 
  12   4   1      211.28      270.65     30.24 o 
  13   4   1        3.00       -8.74     22.92 o 
  14   4   1       70.80       72.06     29.30 o 
  15   4   1        1.77       26.65     32.29 o 
  16   4   1      424.45      389.53     67.91 o 
  17   4   1       80.21      107.62     55.74 o 
  18   4   1       37.97       61.29     57.77 o 
  19   4   1      138.25      142.70     68.51 o 
 -19   5   1      136.92       74.02     80.50 o 
 -18   5   1      246.83      301.81     57.22 o 
 -17   5   1        0.34      -10.50     46.26 o 
 -16   5   1      687.07      702.02     49.58 o 
 -15   5   1     3369.88     3291.42     92.29 o 
 -14   5   1     1046.25     1149.44     50.05 o 
 -13   5   1     1310.83     1401.74     50.10 o 
 -12   5   1       43.71       46.96     23.60 o 
 -11   5   1     1800.94     1687.27     48.54 o 
 -10   5   1      201.82      301.04     27.80 o 
  -9   5   1        0.04       30.47     17.82 o 
  -8   5   1     4463.35     4329.22     77.55 o 
  -7   5   1       48.02       97.60     18.12 o 
  -6   5   1      766.41      624.07     24.48 o 
  -5   5   1      312.96      379.04     22.52 o 
  -4   5   1      100.39       81.61     19.23 o 
  -3   5   1     8829.50     8016.29     81.07 o 
  -2   5   1        6.16       25.98     26.83 o 
  -1   5   1    90635.44    88010.61    778.59 o 
   0   5   1      286.86      343.20     29.22 o 
   1   5   1    73321.08    72203.52    492.85 o 
   2   5   1     2425.61     2469.20     54.53 o 
   3   5   1      325.29      274.95     36.32 o 
   4   5   1      140.51      197.67     19.60 o 
   5   5   1      118.87      144.79     18.37 o 
   6   5   1     1645.24     1574.96     36.28 o 
   7   5   1     3771.20     3916.83     54.50 o 
   8   5   1      306.28      353.32     24.12 o 
   9   5   1     2740.94     2714.89     51.55 o 
  10   5   1      152.26      123.66     21.85 o 
  11   5   1      354.58      380.59     37.91 o 
  12   5   1       71.92      111.81     27.44 o 
  13   5   1      215.54      281.29     33.54 o 
  14   5   1        0.07        9.89     25.75 o 
  15   5   1       60.67       78.22     39.04 o 
  16   5   1      464.29      426.51     57.80 o 
  17   5   1        5.88       47.86    105.62 o 
  18   5   1      800.81      936.12     95.77 o 
  19   5   1        4.42       77.34     53.90 o 
 -19   6   1       80.47      174.53     99.56 o 
 -18   6   1      365.91      512.57     87.53 o 
 -17   6   1      145.34      288.11     57.33 o 
 -16   6   1      312.70      334.56     41.63 o 
 -15   6   1      335.15      436.88     44.98 o 
 -14   6   1     1419.89     1462.12     54.60 o 
 -13   6   1     4373.40     4130.75     78.26 o 
 -12   6   1       27.84       43.85     28.00 o 
 -11   6   1     1157.11     1155.70     42.75 o 
 -10   6   1      288.92      346.45     34.44 o 
  -9   6   1        3.43       26.47     16.35 o 
  -8   6   1      476.50      466.51     27.39 o 
  -7   6   1       15.18       64.89     15.84 o 
  -6   6   1     3797.94     3937.87     49.50 o 
  -5   6   1     2657.15     2531.92     46.73 o 
  -4   6   1      778.71      707.81     29.96 o 
  -3   6   1     1806.47     1709.17     36.76 o 
  -2   6   1    48249.60    47824.03    305.78 o 
  -1   6   1    59813.75    58551.99    395.75 o 
   0   6   1    11385.46    11242.17    122.66 o 
   1   6   1   182266.05   178443.08   1015.86 o 
   2   6   1     9350.90     9271.31     83.10 o 
   3   6   1     4241.94     4090.14     51.88 o 
   4   6   1     6595.47     6394.89     68.55 o 
   5   6   1     5638.61     5526.68     61.51 o 
   6   6   1    12973.26    13114.13    112.58 o 
   7   6   1      428.51      585.52     27.21 o 
   8   6   1       93.87      170.00     21.10 o 
   9   6   1       21.21       69.05     20.10 o 
  10   6   1     1067.02     1089.41     38.66 o 
  11   6   1     1793.25     1797.97     49.58 o 
  12   6   1      187.54      229.03     29.65 o 
  13   6   1        0.05      -33.09     24.69 o 
  14   6   1      185.21      233.08     35.49 o 
  15   6   1      233.76      293.84     51.98 o 
  16   6   1      335.98      329.41     53.86 o 
  17   6   1      581.11      659.66    128.79 o 
  18   6   1        2.07       22.63     86.27 o 
  19   6   1        7.04       -2.44     75.70 o 
 -19   7   1        4.72       84.73     85.57 o 
 -18   7   1       58.73       95.18     61.31 o 
 -17   7   1      509.65      457.20     81.16 o 
 -16   7   1     2450.08     2287.97     85.31 o 
 -15   7   1       66.14       21.64     42.38 o 
 -14   7   1        6.82       -2.97     24.49 o 
 -13   7   1      217.76      182.72     30.91 o 
 -12   7   1     1018.21     1085.50     47.44 o 
 -11   7   1       82.45       81.12     24.52 o 
 -10   7   1     2818.40     2913.21     62.37 o 
  -9   7   1      116.87      121.52     21.71 o 
  -8   7   1     2238.30     2299.28     49.55 o 
  -7   7   1     3667.02     4098.81     62.28 o 
  -6   7   1      128.73      147.74     22.51 o 
  -5   7   1     2257.20     2312.42     53.26 o 
  -4   7   1      961.95     1009.61     34.49 o 
  -3   7   1       34.73       62.19     18.35 o 
  -2   7   1    72453.81    70831.37    412.02 o 
  -1   7   1     1353.86     1327.47     36.10 o 
   0   7   1    55524.31    54627.97    382.67 o 
   1   7   1    21983.77    21312.16    153.05 o 
   2   7   1       18.74       49.63     18.78 o 
   3   7   1     6023.99     5810.57     63.43 o 
   4   7   1      163.94      170.01     18.26 o 
   5   7   1     2401.02     2448.88     59.34 o 
   6   7   1      305.54      308.68     22.35 o 
   7   7   1     7670.46     8148.30     86.33 o 
   8   7   1     1176.56     1174.05     38.94 o 
   9   7   1     1238.72     1246.84     41.95 o 
  10   7   1       35.88       86.45     25.31 o 
  11   7   1     1117.66     1187.56     43.69 o 
  12   7   1      180.39      169.56     28.72 o 
  13   7   1      116.89      149.97     33.57 o 
  14   7   1       76.95       85.76     30.62 o 
  15   7   1     1255.59     1292.28     91.40 o 
  16   7   1      533.78      573.17     62.50 o 
  17   7   1      830.36      825.71     96.68 o 
  18   7   1      323.64      268.12    112.06 o 
  19   7   1        4.77        3.22     80.12 o 
 -19   8   1      664.22      803.17    127.61 o 
 -18   8   1        0.04       48.74    102.20 o 
 -17   8   1        0.03       87.86    135.67 o 
 -16   8   1       41.20       17.04     40.01 o 
 -15   8   1      410.72      464.35     53.72 o 
 -14   8   1      286.22      290.26     46.20 o 
 -13   8   1      248.73      226.99     32.52 o 
 -12   8   1       20.55       39.30     25.74 o 
 -11   8   1       52.67       90.62     23.98 o 
 -10   8   1       13.86       20.70     19.31 o 
  -9   8   1      648.48      645.23     35.66 o 
  -8   8   1       19.50       75.86     20.60 o 
  -7   8   1     6173.60     6298.73     72.05 o 
  -6   8   1      938.71      977.39     37.53 o 
  -5   8   1      985.53     1005.82     43.34 o 
  -4   8   1      107.33      148.33     20.73 o 
  -3   8   1      358.53      376.09     22.94 o 
  -2   8   1     8356.91     8155.30     88.57 o 
  -1   8   1     2924.69     2864.96     48.67 o 
   0   8   1    16196.82    16365.05    114.33 o 
   1   8   1     4340.42     4163.69     50.80 o 
   2   8   1      255.36      270.47     22.15 o 
   3   8   1      461.79      417.68     22.90 o 
   4   8   1      162.76      151.64     18.04 o 
   5   8   1      993.73     1058.54     28.42 o 
   6   8   1      114.75      141.76     19.66 o 
   7   8   1     3572.73     3660.88     72.13 o 
   8   8   1        0.59       13.60     19.63 o 
   9   8   1      582.56      599.44     33.77 o 
  10   8   1      803.30      804.89     68.73 o 
  11   8   1      328.79      415.49     34.99 o 
  12   8   1       85.90       78.82     29.74 o 
  13   8   1      332.48      310.38     46.14 o 
  14   8   1      602.83      651.42     76.85 o 
  15   8   1       29.07      -12.82     73.41 o 
  16   8   1      265.64      229.84     75.41 o 
  17   8   1       16.11      129.18     58.05 o 
  18   8   1      461.80      554.79    130.10 o 
 -18   9   1       79.31      103.04     56.75 o 
 -17   9   1       67.27       -3.10     52.71 o 
 -16   9   1     1103.36     1066.83     92.91 o 
 -15   9   1      115.57      221.50     87.58 o 
 -14   9   1      118.35      108.63     70.19 o 
 -13   9   1      126.20       78.29     45.11 o 
 -12   9   1      841.29      884.94     57.34 o 
 -11   9   1        0.02      -14.88     24.00 o 
 -10   9   1      814.26      804.59     41.77 o 
  -9   9   1       28.06       37.21     20.27 o 
  -8   9   1      745.51      830.91     34.63 o 
  -7   9   1       12.63        7.28     21.44 o 
  -6   9   1      433.32      506.41     31.60 o 
  -5   9   1     2873.61     2788.22     52.41 o 
  -4   9   1     1087.46     1211.94     35.85 o 
  -3   9   1      817.44      853.74     30.38 o 
  -2   9   1     4403.65     4439.30     59.09 o 
  -1   9   1    13355.08    13661.96    147.20 o 
   0   9   1     3527.61     3580.27     49.92 o 
   1   9   1       54.38       81.79     15.66 o 
   2   9   1      581.84      619.28     26.97 o 
   3   9   1        0.17      -16.98     18.19 o 
   4   9   1        0.01      -12.32     17.10 o 
   5   9   1      847.91      812.25     27.34 o 
   6   9   1      991.40     1085.97     37.74 o 
   7   9   1      958.77     1052.26     36.89 o 
   8   9   1      122.48      124.68     23.13 o 
   9   9   1        0.07      -40.24     20.12 o 
  10   9   1     1755.56     1802.98     64.14 o 
  11   9   1     1849.19     1788.92     55.41 o 
  12   9   1       64.83       17.18     32.87 o 
  13   9   1       76.47       22.39     32.64 o 
  14   9   1       14.77       56.14    122.72 o 
  15   9   1        0.41      -29.27     58.85 o 
  16   9   1      137.57      218.65     67.13 o 
  17   9   1      773.01     1017.31    105.39 o 
  18   9   1      771.38      452.63    128.56 o 
 -18  10   1      177.88      180.70     58.80 o 
 -17  10   1      332.96      323.31     82.24 o 
 -16  10   1      340.30      415.68     99.14 o 
 -15  10   1     1519.62     1528.39    108.12 o 
 -14  10   1      178.08      219.92     61.21 o 
 -13  10   1       90.97       81.09     47.70 o 
 -12  10   1      119.31       71.98     46.23 o 
 -11  10   1     1299.91     1335.72     71.21 o 
 -10  10   1       32.27      102.73     30.03 o 
  -9  10   1     1018.24      978.50     56.23 o 
  -8  10   1     1384.23     1319.67     37.80 o 
  -7  10   1      705.14      702.67     40.00 o 
  -6  10   1      895.88     1036.39     39.11 o 
  -5  10   1     2992.91     2905.84     52.21 o 
  -4  10   1     2763.09     2876.39     60.30 o 
  -3  10   1      119.14      186.46     25.11 o 
  -2  10   1      157.97      205.17     22.95 o 
  -1  10   1     8373.72     8417.60     90.38 o 
   0  10   1     6593.90     6238.72     65.35 o 
   1  10   1     4471.15     4530.28     53.35 o 
   2  10   1     3794.40     3537.08     54.29 o 
   3  10   1      476.64      429.13     23.25 o 
   4  10   1     6262.34     6384.12     67.56 o 
   5  10   1      986.86      921.75     33.73 o 
   6  10   1      629.51      685.70     28.51 o 
   7  10   1     1086.67     1185.92     65.55 o 
   8  10   1      187.90      191.00     25.51 o 
   9  10   1     1835.15     1690.75     49.50 o 
  10  10   1       19.39      -44.22     22.11 o 
  11  10   1        8.17       88.29     31.27 o 
  12  10   1     2178.99     2197.15     91.99 o 
  13  10   1      101.53       52.38     47.63 o 
  14  10   1        6.86      -32.94     44.49 o 
  15  10   1     1405.32     1480.15    119.79 o 
  16  10   1       62.66       77.14     70.86 o 
  17  10   1      192.81      141.28     70.10 o 
  18  10   1      121.87      138.45     91.58 o 
 -18  11   1        8.46       26.98    105.45 o 
 -17  11   1        8.95       41.41     52.78 o 
 -16  11   1        2.22       24.50     55.05 o 
 -15  11   1      192.23      164.84     55.79 o 
 -14  11   1      861.04      949.64     75.78 o 
 -13  11   1      453.21      359.03     59.29 o 
 -12  11   1      163.36      183.96     53.72 o 
 -11  11   1      359.83      521.64     70.69 o 
 -10  11   1      517.94      484.54     46.96 o 
  -9  11   1      406.71      410.48     74.99 o 
  -8  11   1      242.61      215.97     33.31 o 
  -7  11   1      828.96      900.85     39.97 o 
  -6  11   1      491.42      606.78     34.35 o 
  -5  11   1     2108.83     2044.95     65.18 o 
  -4  11   1       69.46       80.52     22.79 o 
  -3  11   1      769.64      805.68     37.10 o 
  -2  11   1     3481.64     3689.78     59.14 o 
  -1  11   1     2855.62     2658.22     46.23 o 
   0  11   1       52.95       71.03     13.06 o 
   1  11   1     2782.28     2588.91     45.69 o 
   2  11   1      134.46      124.17     23.12 o 
   3  11   1        4.92       47.91     20.48 o 
   4  11   1      723.22      697.07     27.86 o 
   5  11   1        3.78       13.78     27.09 o 
   6  11   1       40.09       66.61     18.81 o 
   7  11   1       14.01      -15.28     22.48 o 
   8  11   1        3.77       13.04     33.98 o 
   9  11   1      209.84      313.22     42.74 o 
  10  11   1      190.68      114.12     46.98 o 
  11  11   1      914.22      964.44     72.32 o 
  12  11   1     1651.64     1847.96     88.60 o 
  13  11   1        2.21       23.78     45.11 o 
  14  11   1     1571.90     1471.88    119.60 o 
  15  11   1       26.95       23.68     51.34 o 
  16  11   1       38.31       83.44     94.66 o 
  17  11   1        0.48       71.80     58.98 o 
 -17  12   1       19.88       13.53     50.49 o 
 -16  12   1        0.65      -39.17     52.18 o 
 -15  12   1       14.41       24.70     44.68 o 
 -14  12   1      864.37      781.94     65.50 o 
 -13  12   1      205.59      250.64     51.95 o 
 -12  12   1       71.82       88.87     38.86 o 
 -11  12   1      178.96      123.94     42.29 o 
 -10  12   1        7.89      -22.76     36.45 o 
  -9  12   1      109.59      139.66     54.37 o 
  -8  12   1      278.27      375.96     35.17 o 
  -7  12   1       12.33        1.45     25.48 o 
  -6  12   1     4099.11     3972.24     70.22 o 
  -5  12   1      360.11      395.64     32.37 o 
  -4  12   1      774.11      855.17     36.79 o 
  -3  12   1     6527.16     6575.81     82.20 o 
  -2  12   1     8860.67     8873.03     95.10 o 
  -1  12   1     1843.28     1783.78     44.44 o 
   0  12   1      814.22      870.77     31.73 o 
   1  12   1      559.40      709.52     30.16 o 
   2  12   1      440.67      449.49     26.81 o 
   3  12   1      654.62      668.36     29.87 o 
   4  12   1      446.86      556.90     30.82 o 
   5  12   1     2396.05     2459.48     48.32 o 
   6  12   1     1015.00     1049.88     40.21 o 
   7  12   1        0.00       -6.00     21.06 o 
   8  12   1      205.45      226.70     42.31 o 
   9  12   1     1795.16     1662.47    109.12 o 
  10  12   1     1938.89     2034.51     93.40 o 
  11  12   1     5806.34     5725.46    139.24 o 
  12  12   1       28.49       -4.46     67.93 o 
  13  12   1      844.86      828.13     73.55 o 
  14  12   1      516.58      624.67    186.63 o 
  15  12   1        2.81       93.48     95.19 o 
  16  12   1       58.57       98.03     61.92 o 
  17  12   1      102.59      142.86     66.86 o 
 -17  13   1      579.38      385.17     74.77 o 
 -16  13   1        9.48       60.47     55.66 o 
 -15  13   1       35.85      111.04     61.24 o 
 -14  13   1      938.11     1046.39     87.75 o 
 -13  13   1      123.28        9.00     42.18 o 
 -12  13   1        4.94      -11.92     25.69 o 
 -11  13   1      911.53      894.38    100.91 o 
 -10  13   1      193.47      148.03     48.20 o 
  -9  13   1     1830.14     1811.71     77.74 o 
  -8  13   1      147.37      103.79     37.51 o 
  -7  13   1      349.80      323.51     34.58 o 
  -6  13   1       61.85       14.75     28.17 o 
  -5  13   1       48.51       81.66     29.38 o 
  -4  13   1      767.21      716.05     39.22 o 
  -3  13   1     1383.32     1252.83     42.97 o 
  -2  13   1    13541.94    13662.64    117.53 o 
  -1  13   1      105.51      110.51     29.83 o 
   0  13   1     5345.79     5357.38     71.59 o 
   1  13   1      665.23      744.82     32.17 o 
   2  13   1      193.83      176.03     24.63 o 
   3  13   1      947.06      957.79     49.18 o 
   4  13   1        1.50       11.18     24.83 o 
   5  13   1      259.59      389.56     27.38 o 
   6  13   1       24.96       24.11     24.53 o 
   7  13   1      636.00      819.88     62.05 o 
   8  13   1     1381.17     1462.15     94.99 o 
   9  13   1      425.41      348.91     60.01 o 
  10  13   1     1406.37     1466.39     88.40 o 
  11  13   1      695.87      844.34     72.23 o 
  12  13   1     2320.15     2129.90     97.87 o 
  13  13   1       95.81       96.21     52.49 o 
  14  13   1      500.34      494.26     88.84 o 
  15  13   1      268.41      240.97     78.59 o 
  16  13   1        6.01        1.45    132.63 o 
 -16  14   1       21.15      -31.85     56.16 o 
 -15  14   1        8.30       44.73     54.43 o 
 -14  14   1     1328.73     1413.27    104.07 o 
 -13  14   1     1840.62     2046.39    129.74 o 
 -12  14   1     1182.42     1149.67     82.48 o 
 -11  14   1      374.16      441.01     56.92 o 
 -10  14   1     1131.48     1111.78     81.83 o 
  -9  14   1       34.21      -26.19     37.22 o 
  -8  14   1     1583.89     1718.19     66.31 o 
  -7  14   1       68.56       97.89     37.77 o 
  -6  14   1      403.52      465.88     38.90 o 
  -5  14   1      700.66      813.94     44.48 o 
  -4  14   1     5930.66     5961.51     89.85 o 
  -3  14   1     1002.76     1119.99     46.09 o 
  -2  14   1     1112.76     1176.41     37.11 o 
  -1  14   1       30.62      -10.12     25.63 o 
   0  14   1     2236.21     2337.94     56.37 o 
   1  14   1        6.55       13.58     21.72 o 
   2  14   1      774.84      860.79     37.91 o 
   3  14   1     3955.69     3847.28     64.25 o 
   4  14   1      408.92      454.24     44.94 o 
   5  14   1     3909.19     4002.56     80.91 o 
   6  14   1     2311.80     2247.95     94.35 o 
   7  14   1     1551.51     1629.44     85.92 o 
   8  14   1       68.92       -3.69     43.13 o 
   9  14   1     2897.18     2744.38    128.62 o 
  10  14   1     1645.11     1675.97     90.63 o 
  11  14   1      503.72      572.56     75.14 o 
  12  14   1     4960.69     4895.27    138.13 o 
  13  14   1       31.95       37.29     56.69 o 
  14  14   1       73.83      125.53     68.62 o 
  15  14   1        0.67       14.42     55.04 o 
  16  14   1      321.87      482.40     92.98 o 
 -16  15   1      295.88      319.12     74.83 o 
 -15  15   1       92.78      100.61     55.38 o 
 -14  15   1      803.21      821.12     73.18 o 
 -13  15   1      125.91      155.63     64.07 o 
 -12  15   1      501.89      590.89     64.01 o 
 -11  15   1     1227.03     1138.38     74.45 o 
 -10  15   1      310.45      261.69     53.15 o 
  -9  15   1     1552.38     1537.76     79.13 o 
  -8  15   1      140.11      110.50     48.35 o 
  -7  15   1       55.80       32.27     36.87 o 
  -6  15   1      163.36      155.29     38.54 o 
  -5  15   1      116.19       40.70     37.86 o 
  -4  15   1      298.44      306.26     37.08 o 
  -3  15   1        3.30       34.15     28.89 o 
  -2  15   1       32.00       25.52     45.09 o 
  -1  15   1      323.16      389.56     36.87 o 
   0  15   1      725.06      761.97     36.17 o 
   1  15   1      168.98      198.70     37.12 o 
   2  15   1      827.94      905.81     41.62 o 
   3  15   1      397.74      352.30     37.96 o 
   4  15   1       15.84       31.29     48.39 o 
   5  15   1       70.58       45.69     50.66 o 
   6  15   1     3767.15     3687.35    100.49 o 
   7  15   1      893.78      904.34     65.85 o 
   8  15   1       15.35       44.55     57.83 o 
   9  15   1      871.98      937.84     88.92 o 
  10  15   1       16.00       39.30     72.67 o 
  11  15   1      786.33      747.50     88.49 o 
  12  15   1      138.06      248.06     59.27 o 
  13  15   1        0.00        7.96     56.22 o 
  14  15   1       39.08       91.85    101.34 o 
  15  15   1        3.36      154.70     73.05 o 
 -15  16   1      106.75       22.30     80.63 o 
 -14  16   1     1041.89     1203.79    105.78 o 
 -13  16   1      927.47      750.34    107.22 o 
 -12  16   1      603.89      625.80     66.44 o 
 -11  16   1      225.75      319.80     58.98 o 
 -10  16   1      641.82      552.23     62.24 o 
  -9  16   1      671.46      762.91     65.78 o 
  -8  16   1      140.59      127.22     47.01 o 
  -7  16   1       17.50      -47.14     45.60 o 
  -6  16   1     1761.56     1804.20     69.20 o 
  -5  16   1     3008.04     2910.02     81.18 o 
  -4  16   1      614.93      670.63     44.90 o 
  -3  16   1       53.11       76.06     34.71 o 
  -2  16   1       61.73       44.65     52.05 o 
  -1  16   1      489.92      422.68     54.66 o 
   0  16   1      219.51      232.67     50.27 o 
   1  16   1      533.03      535.69     36.44 o 
   2  16   1      907.79      958.45     54.88 o 
   3  16   1      356.11      286.05     62.46 o 
   4  16   1     1835.69     1805.97     71.39 o 
   5  16   1     3630.05     3462.17     94.67 o 
   6  16   1     1790.67     1755.15     80.48 o 
   7  16   1      147.79       75.61     46.17 o 
   8  16   1       38.30       10.50     49.10 o 
   9  16   1      196.87      229.70     48.54 o 
  10  16   1       71.11       37.11     36.01 o 
  11  16   1      710.85      802.59     71.84 o 
  12  16   1       39.81       17.04     46.30 o 
  13  16   1      101.05      113.42     71.72 o 
  14  16   1      318.78      483.40     78.90 o 
  15  16   1       74.67      130.57     62.06 o 
 -14  17   1       97.30      134.14     53.10 o 
 -13  17   1      326.48      350.30     64.65 o 
 -12  17   1      103.38       97.26     50.56 o 
 -11  17   1      255.84      289.89     74.69 o 
 -10  17   1       25.01       25.64     44.48 o 
  -9  17   1       97.13       43.46     46.98 o 
  -8  17   1        0.12      -35.85     61.57 o 
  -7  17   1        0.39      -22.96     63.86 o 
  -6  17   1       80.08       46.78     53.51 o 
  -5  17   1      853.82      759.28     54.69 o 
  -4  17   1      468.62      491.13     48.27 o 
  -3  17   1     2532.79     2526.49     74.54 o 
  -2  17   1       37.21       -5.35     47.26 o 
  -1  17   1     1363.74     1512.27     83.25 o 
   0  17   1       20.71       62.33     54.22 o 
   1  17   1      376.69      442.01     41.65 o 
   2  17   1     1748.91     1671.59     61.03 o 
   3  17   1        0.03        3.92     54.99 o 
   4  17   1       10.48      -67.08     33.54 o 
   5  17   1     4338.97     3987.96    102.17 o 
   6  17   1       20.12       -0.13     40.80 o 
   7  17   1      926.91      931.34     73.94 o 
   8  17   1      389.46      333.03     54.82 o 
   9  17   1       34.98       -7.35     42.67 o 
  10  17   1        0.42      -25.28     29.50 o 
  11  17   1      332.37      376.81     60.58 o 
  12  17   1      123.30       64.29     72.25 o 
  13  17   1     1714.87     1929.57    109.08 o 
  14  17   1      271.93      330.64    118.20 o 
 -14  18   1       86.12      100.01     55.18 o 
 -13  18   1       67.98       96.51     55.74 o 
 -12  18   1        1.37      -16.56     57.57 o 
 -11  18   1       70.68       71.68     50.13 o 
 -10  18   1      908.44      960.30     74.91 o 
  -9  18   1      429.37      455.14     62.27 o 
  -8  18   1      214.49      211.34     52.86 o 
  -7  18   1      242.75      293.26     53.18 o 
  -6  18   1        4.13       39.38     55.07 o 
  -5  18   1       34.92       53.60     41.55 o 
  -4  18   1      792.23      829.06     61.39 o 
  -3  18   1     8298.77     8084.07    137.36 o 
  -2  18   1     2167.48     2199.70     99.18 o 
  -1  18   1       84.30      128.62     91.40 o 
   0  18   1      336.71      296.12     94.02 o 
   1  18   1      165.89       99.55     94.39 o 
   2  18   1      455.69      371.96     48.54 o 
   3  18   1      211.78      215.79     58.77 o 
   4  18   1       45.15       25.86     38.78 o 
   5  18   1     2583.74     2454.27     86.35 o 
   6  18   1      684.48      781.17     68.33 o 
   7  18   1       67.24       55.87     46.16 o 
   8  18   1      750.56      767.71     66.33 o 
   9  18   1      176.51      156.27     51.52 o 
  10  18   1        5.38      -24.06     42.69 o 
  11  18   1        0.15      -36.89     40.55 o 
  12  18   1       51.51       47.77     53.56 o 
  13  18   1      323.33      376.72     75.42 o 
 -13  19   1      166.91      101.85     76.24 o 
 -12  19   1      666.44      749.06     76.30 o 
 -11  19   1        5.54       -9.93     50.95 o 
 -10  19   1        2.35       17.94     50.84 o 
  -9  19   1       24.36       60.51     67.75 o 
  -8  19   1       26.52      -10.44     42.29 o 
  -7  19   1       30.13       16.13     47.92 o 
  -6  19   1       78.07       97.61     57.50 o 
  -5  19   1      141.22      143.49     44.21 o 
  -4  19   1        6.32       90.29     46.02 o 
  -3  19   1     1404.77     1381.93     86.98 o 
  -2  19   1     1707.94     1788.91    127.12 o 
  -1  19   1      735.03      644.42    102.04 o 
   0  19   1      159.06       21.21     88.02 o 
   1  19   1      215.87      294.51     94.99 o 
   2  19   1       30.88      -69.38     81.96 o 
   3  19   1     1174.63     1174.75     63.98 o 
   4  19   1      887.65      875.53     60.77 o 
   5  19   1     1213.04     1199.53     68.47 o 
   6  19   1      142.14      108.94     57.89 o 
   7  19   1      423.17      460.15     57.50 o 
   8  19   1       28.58      -50.83     39.37 o 
   9  19   1        2.21       66.44     49.25 o 
  10  19   1        5.63      -11.56     47.70 o 
  11  19   1     1192.15     1200.59     92.57 o 
  12  19   1       88.29       28.96     57.09 o 
  13  19   1      203.57      312.09     75.24 o 
 -12  20   1      271.87      282.20     66.33 o 
 -11  20   1      241.16      263.93     62.01 o 
 -10  20   1      488.67      483.19     68.32 o 
  -9  20   1     1600.70     1582.84    102.72 o 
  -8  20   1      140.28       53.84     51.59 o 
  -7  20   1      333.58      345.21     56.85 o 
  -6  20   1       26.02       10.13     44.41 o 
  -5  20   1       56.47        0.41     40.51 o 
  -4  20   1      813.20      852.84     63.58 o 
  -3  20   1      587.05      581.73     72.19 o 
  -2  20   1       49.85       81.86     96.92 o 
  -1  20   1      298.17      452.05     97.15 o 
   0  20   1       30.81      -65.48     83.89 o 
   1  20   1      155.82       78.61     86.35 o 
   2  20   1      191.97      139.48     85.22 o 
   3  20   1      836.78      760.55    101.64 o 
   4  20   1        3.07      -15.53     39.14 o 
   5  20   1     1519.41     1364.98     73.04 o 
   6  20   1      316.71      330.18     63.23 o 
   7  20   1      441.37      421.05     55.98 o 
   8  20   1       41.64       26.39     67.18 o 
   9  20   1      332.36      192.65     54.80 o 
  10  20   1      258.93      240.64     57.89 o 
  11  20   1      624.00      644.74     75.43 o 
  12  20   1      237.37      214.91     67.18 o 
 -11  21   1        5.70       12.82     54.55 o 
 -10  21   1      187.78      246.84     63.09 o 
  -9  21   1      113.63      219.65     58.49 o 
  -8  21   1       76.14      164.02     56.21 o 
  -7  21   1      125.72      155.23     68.56 o 
  -6  21   1       26.81       15.07     46.50 o 
  -5  21   1      626.99      616.56     61.54 o 
  -4  21   1      395.57      392.80     96.58 o 
  -3  21   1      204.75      119.05     87.89 o 
  -2  21   1      320.65      226.88     94.39 o 
  -1  21   1       19.72      -59.09     84.57 o 
   0  21   1       18.64       74.88     87.26 o 
   1  21   1       43.21      -73.80     82.99 o 
   2  21   1      101.17       72.02     90.28 o 
   3  21   1        0.29       58.27     84.05 o 
   4  21   1      156.13       40.85     91.44 o 
   5  21   1       27.74       39.69     42.90 o 
   6  21   1      104.39      146.01     50.38 o 
   7  21   1      109.93      106.59     52.36 o 
   8  21   1      542.29      679.93     66.99 o 
   9  21   1       10.64       20.85     49.53 o 
  10  21   1        0.00      -35.65     77.04 o 
  11  21   1        8.43      -45.44     49.83 o 
 -10  22   1       17.19       -0.08     49.68 o 
  -9  22   1      195.43      137.84     57.04 o 
  -8  22   1      252.40      264.38     70.29 o 
  -7  22   1      157.66      178.61     52.42 o 
  -6  22   1     1035.87     1004.42     72.28 o 
  -5  22   1       48.78       72.98     89.22 o 
  -4  22   1       64.07      -29.70     86.13 o 
  -3  22   1      202.86      150.40     90.23 o 
  -2  22   1      217.40      291.24     97.87 o 
  -1  22   1      337.17      247.88     94.54 o 
   0  22   1       13.57     -131.46     83.91 o 
   1  22   1       27.60     -105.24     85.45 o 
   2  22   1       17.68       86.70     89.52 o 
   3  22   1      755.23      543.31    103.72 o 
   4  22   1      121.45       28.67     85.31 o 
   5  22   1       15.77       77.25     86.61 o 
   6  22   1      507.13      505.82     98.98 o 
   7  22   1      423.65      410.15     64.07 o 
   8  22   1        5.94        1.63     48.34 o 
   9  22   1       33.87       61.25     51.01 o 
  -8  23   1       17.14       31.39     52.91 o 
  -7  23   1      528.13      608.97     78.39 o 
  -6  23   1       91.29       48.43     90.89 o 
  -5  23   1      183.01      144.23     94.44 o 
  -4  23   1      368.25      415.72    190.61 o 
  -3  23   1      498.63      449.60    105.32 o 
  -2  23   1      434.04      527.01    106.33 o 
  -1  23   1        0.77      -14.33     89.01 o 
   0  23   1       61.77       84.31     94.36 o 
   1  23   1       42.05      132.77     96.85 o 
   2  23   1      216.24      306.23     98.90 o 
   3  23   1      199.03      177.23     95.47 o 
   4  23   1       81.47       89.34     92.92 o 
   5  23   1        4.78     -107.39     83.54 o 
   6  23   1      599.04      756.39    112.61 o 
   7  23   1      288.13      327.96     95.41 o 
   8  23   1      192.56      112.32     55.61 o 
  -6  24   1      124.27        2.83     93.46 o 
  -5  24   1        6.91      -38.06     89.65 o 
  -4  24   1       67.06        0.12     91.94 o 
  -3  24   1      447.36      393.50    105.97 o 
  -2  24   1       49.99       82.51     95.86 o 
  -1  24   1       19.96      -13.57     92.77 o 
   0  24   1       41.58       56.02     95.75 o 
   1  24   1      487.15      594.42    111.35 o 
   2  24   1      778.21      963.15    120.07 o 
   3  24   1      364.16      328.28    101.71 o 
   4  24   1       83.24       62.57    122.64 o 
   5  24   1      118.28      159.28     95.62 o 
   6  24   1       54.73       50.92     93.19 o 
  -3  25   1        0.58       -5.53     95.58 o 
  -2  25   1       94.61       94.70    101.28 o 
  -1  25   1       57.65       75.14     97.92 o 
   0  25   1      273.49      259.85    104.26 o 
   1  25   1      151.25      239.89    104.52 o 
   2  25   1       24.39      108.66     95.57 o 
   3  25   1        3.61      -52.75    103.10 o 
 -20   0   2        4.31       42.86     79.31 o 
 -19   0   2     2981.25     2974.03    206.35 o 
 -18   0   2       95.06      168.74     74.41 o 
 -17   0   2      210.14      319.08     82.75 o 
 -16   0   2    11644.53    11690.29    223.95 o 
 -15   0   2     1660.38     1727.39    103.52 o 
 -14   0   2      555.69      426.50     81.42 o 
 -13   0   2      878.83      947.68     87.20 o 
 -12   0   2      651.81      650.34     76.36 o 
 -11   0   2       58.68       84.42     39.89 o 
 -10   0   2      486.07      504.95     50.98 o 
  -9   0   2    18731.24    19730.28    254.45 o 
  -8   0   2     2127.09     2338.81     72.10 o 
  -7   0   2      567.27      490.61     37.69 o 
  -6   0   2      464.48      534.29     35.94 o 
  -5   0   2      472.71      512.86     33.31 o 
  -4   0   2     1384.57     1140.04     48.94 o 
  -3   0   2     3655.46     3671.66     79.96 o 
  -2   0   2    19314.08    19061.66    369.53 o 
   0   0   2   127215.13   117512.21   1989.42 o 
   1   0   2     1012.18      890.76     31.02 o 
   2   0   2    94203.68    91165.97   1083.57 o 
   3   0   2     2386.30     2427.33    119.61 o 
   4   0   2     3915.70     3861.07    117.81 o 
   5   0   2    16651.18    16075.64    222.40 o 
   6   0   2      561.09      684.06     61.35 o 
   7   0   2    11769.92    11871.05    194.79 o 
   8   0   2     3238.94     3241.94     77.65 o 
   9   0   2     1185.39     1209.86     53.40 o 
  10   0   2      598.16      635.95     48.19 o 
  11   0   2     1307.66     1369.87    301.70 o 
  12   0   2      377.92      414.86     54.91 o 
  13   0   2       24.11       28.28     36.99 o 
  14   0   2     3116.20     2642.98    118.18 o 
  15   0   2       58.38       68.43     68.59 o 
  16   0   2      527.44      511.59    106.63 o 
  17   0   2     5484.70     5382.17    265.29 o 
  18   0   2     1608.55     1627.08    170.95 o 
  19   0   2     2738.09     3160.98    222.48 o 
 -20   1   2       70.70       41.10    111.98 o 
 -19   1   2        2.69       46.12     50.55 o 
 -18   1   2      377.34      440.83     48.13 o 
 -17   1   2      108.68      107.08     36.01 o 
 -16   1   2     4041.13     3680.65    105.86 o 
 -15   1   2      474.20      599.22     62.02 o 
 -14   1   2     1366.61     1441.15     57.46 o 
 -13   1   2       12.20       34.04     22.38 o 
 -12   1   2      913.15      912.37     44.46 o 
 -11   1   2       14.12       44.11     21.93 o 
 -10   1   2      470.67      544.65     33.11 o 
  -9   1   2    10075.02    10668.05    119.32 o 
  -8   1   2     1621.75     1709.18     44.63 o 
  -7   1   2      164.07      146.21     19.89 o 
  -6   1   2     6300.96     6376.86     69.90 o 
  -5   1   2     3104.29     2926.31     43.57 o 
  -4   1   2     4224.53     3676.26     52.53 o 
  -3   1   2     4072.65     3784.28     44.59 o 
  -2   1   2    40314.32    37250.02    314.64 o 
  -1   1   2     2632.80     2090.49     76.02 o 
   0   1   2    16970.92    14681.65   1038.32 o 
   1   1   2    13948.72    12838.87    118.50 o 
   2   1   2    12155.56    11966.37    114.21 o 
   3   1   2     4414.92     4031.93     57.65 o 
   4   1   2     4148.51     3829.31     61.24 o 
   5   1   2       15.02        6.65     25.31 o 
   6   1   2     1454.58     1673.07     52.12 o 
   7   1   2    15919.58    16272.24    216.54 o 
   8   1   2     2334.54     2378.94     50.47 o 
   9   1   2     5406.70     5789.03     85.64 o 
  10   1   2       66.74       95.35     22.30 o 
  11   1   2       23.31       10.44     22.40 o 
  12   1   2     2196.27     1990.33     60.63 o 
  13   1   2      121.03      118.30     29.07 o 
  14   1   2       61.79       51.47     36.05 o 
  15   1   2      573.92      570.51     94.16 o 
  16   1   2       71.95       99.11     51.04 o 
  17   1   2     1605.92     1838.63    125.87 o 
  18   1   2      165.31      199.74     91.83 o 
  19   1   2     1815.81     2109.39    138.02 o 
 -20   2   2       11.08      -67.36     68.80 o 
 -19   2   2        0.28       38.24     44.87 o 
 -18   2   2      894.29      909.15     59.41 o 
 -17   2   2      606.93      606.39     46.91 o 
 -16   2   2     3444.53     3395.87     85.48 o 
 -15   2   2      705.67      676.60     47.17 o 
 -14   2   2      858.22      966.72     53.18 o 
 -13   2   2      986.05     1162.75     50.21 o 
 -12   2   2      504.27      488.33     32.91 o 
 -11   2   2      142.43      176.88     25.03 o 
 -10   2   2      896.16     1036.94     37.78 o 
  -9   2   2     4431.58     4739.09     69.28 o 
  -8   2   2    24413.29    25002.03    192.65 o 
  -7   2   2      105.77       30.23     17.18 o 
  -6   2   2     7274.87     7345.24     76.07 o 
  -5   2   2       17.17       10.62     13.38 o 
  -4   2   2       43.92      126.45     19.42 o 
  -3   2   2      469.64      438.89     19.41 o 
  -2   2   2    26510.19    24858.02    219.53 o 
  -1   2   2    17511.98    15777.85    199.73 o 
   0   2   2      112.21       61.95     15.71 o 
   1   2   2      267.63      269.26     12.33 o 
   2   2   2     5916.94     5616.09     58.48 o 
   3   2   2    22065.90    21043.07    167.89 o 
   4   2   2      461.25      467.55     35.93 o 
   5   2   2       15.97       -5.26     19.14 o 
   6   2   2    11049.12    10976.84    127.32 o 
   7   2   2      177.73      218.78     32.64 o 
   8   2   2      163.35      160.26     21.08 o 
   9   2   2       66.94       70.20     22.65 o 
  10   2   2      316.97      372.53     30.05 o 
  11   2   2      467.59      566.29     36.85 o 
  12   2   2     3667.59     3560.64     78.02 o 
  13   2   2      359.44      404.95     36.08 o 
  14   2   2       58.54       57.94     34.44 o 
  15   2   2      332.00      276.39     60.73 o 
  16   2   2      678.18      844.85     85.20 o 
  17   2   2       26.97      121.49     54.32 o 
  18   2   2      119.85      239.77     66.49 o 
  19   2   2      598.89      530.77     85.48 o 
 -20   3   2       20.09        4.99     48.82 o 
 -19   3   2       66.25       87.50     46.54 o 
 -18   3   2      527.06      627.51     53.51 o 
 -17   3   2       58.92       55.80     38.22 o 
 -16   3   2      789.96      772.68     48.68 o 
 -15   3   2       87.68      172.39     33.69 o 
 -14   3   2     1733.04     1679.37     59.52 o 
 -13   3   2     1048.59     1093.56     49.57 o 
 -12   3   2        4.47       32.59     16.85 o 
 -11   3   2     6845.60     6306.89    149.10 o 
 -10   3   2      496.33      600.46     32.24 o 
  -9   3   2     4881.02     4858.77     70.13 o 
  -8   3   2     2968.09     2951.25     52.59 o 
  -7   3   2     1649.48     1485.34     34.83 o 
  -6   3   2     1550.11     1592.08     33.30 o 
  -5   3   2     2137.30     2065.52     39.15 o 
  -4   3   2     1731.12     1528.38     33.50 o 
  -3   3   2     1428.48     1250.82     38.78 o 
  -2   3   2     4385.29     4043.02     56.63 o 
  -1   3   2        9.27       50.38     17.41 o 
   0   3   2     6938.35     6622.22     91.90 o 
   1   3   2      947.82     1005.84     26.27 o 
   2   3   2      574.30      511.16     31.47 o 
   3   3   2     8625.95     8815.16    122.53 o 
   4   3   2     1890.74     1912.11     53.58 o 
   5   3   2      467.25      501.67     41.32 o 
   6   3   2     2248.22     2019.66     45.76 o 
   7   3   2      118.13      104.36     22.04 o 
   8   3   2      138.73      169.98     23.05 o 
   9   3   2      284.63      241.24     24.67 o 
  10   3   2     1909.23     2124.69     51.25 o 
  11   3   2       56.12       91.86     24.32 o 
  12   3   2        7.37       -7.92     31.22 o 
  13   3   2     1536.16     1518.12     54.13 o 
  14   3   2      106.49      104.59     38.93 o 
  15   3   2      479.43      473.23     54.71 o 
  16   3   2      951.49      979.70     88.86 o 
  17   3   2      109.11      138.79     59.21 o 
  18   3   2       56.92      128.65     57.26 o 
  19   3   2      300.99      264.18     70.85 o 
 -19   4   2        6.30        6.22     55.09 o 
 -18   4   2       22.24       44.63     36.78 o 
 -17   4   2     2980.28     2847.49    120.16 o 
 -16   4   2      203.96      333.76     39.35 o 
 -15   4   2      113.20      107.00     31.96 o 
 -14   4   2     2024.23     2032.84     84.11 o 
 -13   4   2      114.09       92.49     23.96 o 
 -12   4   2       33.99       18.45     22.26 o 
 -11   4   2       20.90       35.41     20.05 o 
 -10   4   2      829.77      888.40     36.69 o 
  -9   4   2      173.13      182.04     22.70 o 
  -8   4   2    26637.24    27149.68    206.01 o 
  -7   4   2     6772.48     6697.00     75.56 o 
  -6   4   2     1935.96     1986.39     38.57 o 
  -5   4   2     2429.41     2438.03     42.57 o 
  -4   4   2      315.60      356.63     20.10 o 
  -3   4   2      253.57      276.44     20.71 o 
  -2   4   2     1098.46      951.43     35.30 o 
  -1   4   2     1460.24     1471.22     42.91 o 
   0   4   2    13530.07    13065.17    159.36 o 
   1   4   2     1204.69     1111.88     76.62 o 
   2   4   2      156.91      137.42     24.82 o 
   3   4   2    61465.64    58500.36    628.63 o 
   4   4   2     5002.38     4782.75     55.38 o 
   5   4   2     4928.32     4868.47     68.73 o 
   6   4   2     5408.10     5137.79     74.26 o 
   7   4   2        0.31        6.29     16.17 o 
   8   4   2     9343.16     9772.52     98.98 o 
   9   4   2     1552.09     1632.64     42.03 o 
  10   4   2     2577.58     2398.29     55.21 o 
  11   4   2     1118.94     1136.63     43.83 o 
  12   4   2      370.92      319.85     32.98 o 
  13   4   2     1552.81     1516.30     54.18 o 
  14   4   2        9.52       -1.22     30.52 o 
  15   4   2      449.29      674.97    142.07 o 
  16   4   2      148.36      149.68     52.85 o 
  17   4   2      232.44      229.57     65.59 o 
  18   4   2      408.82      331.68    113.24 o 
  19   4   2      110.92      143.43     82.48 o 
 -19   5   2       26.22       31.07     48.61 o 
 -18   5   2      439.59      449.86     58.47 o 
 -17   5   2      150.21       76.96     37.83 o 
 -16   5   2      239.42      256.24     40.57 o 
 -15   5   2       36.10       25.55     29.04 o 
 -14   5   2      116.23      129.53     30.74 o 
 -13   5   2        8.75       25.37     27.39 o 
 -12   5   2     2530.13     2407.18     78.80 o 
 -11   5   2      289.92      323.62     27.54 o 
 -10   5   2     2639.03     2875.15     56.71 o 
  -9   5   2      219.09      336.54     31.61 o 
  -8   5   2    11561.85    12021.30    115.02 o 
  -7   5   2      421.81      508.45     26.19 o 
  -6   5   2       17.16       -3.94     11.50 o 
  -5   5   2    14915.16    14829.02    115.43 o 
  -4   5   2        6.42       18.90     14.89 o 
  -3   5   2      944.36      958.31     30.41 o 
  -2   5   2     1106.36     1211.35     35.92 o 
  -1   5   2      128.81      211.76     20.90 o 
   0   5   2   260958.83   251168.59   1810.42 o 
   1   5   2    15173.72    14452.18    122.47 o 
   2   5   2     9112.58     8610.52     99.35 o 
   3   5   2     4787.21     4335.06     76.17 o 
   4   5   2      152.62      166.96     22.38 o 
   5   5   2      456.04      514.39     27.65 o 
   6   5   2     1355.13     1420.50     33.61 o 
   7   5   2     9003.89     8873.65     88.80 o 
   8   5   2      991.45     1034.53     31.62 o 
   9   5   2     5610.82     5650.44     72.16 o 
  10   5   2      847.05     1003.76     39.06 o 
  11   5   2     2159.01     2041.92     50.85 o 
  12   5   2     1015.81     1049.08     42.89 o 
  13   5   2      441.67      420.90     35.50 o 
  14   5   2     1659.05     1631.02    104.54 o 
  15   5   2      163.04      126.42     41.59 o 
  16   5   2     1547.62     1444.21    104.58 o 
  17   5   2       87.09       78.65     53.76 o 
  18   5   2       58.53      178.44    122.64 o 
  19   5   2        1.13       62.35     63.54 o 
 -19   6   2      107.60       93.71     66.20 o 
 -18   6   2        0.01       26.43     72.44 o 
 -17   6   2      205.66      218.37     48.97 o 
 -16   6   2      441.23      489.40     46.36 o 
 -15   6   2       59.86       69.04     29.13 o 
 -14   6   2      424.02      427.83     37.93 o 
 -13   6   2      864.96      882.26     46.10 o 
 -12   6   2      619.48      682.41     39.77 o 
 -11   6   2       44.33       50.82     21.56 o 
 -10   6   2     1318.90     1479.22     44.50 o 
  -9   6   2     2429.15     2356.83     60.44 o 
  -8   6   2    10633.55    11382.84    111.62 o 
  -7   6   2      256.61      384.10     25.92 o 
  -6   6   2      514.20      697.16     27.38 o 
  -5   6   2    14129.87    13406.23    142.46 o 
  -4   6   2      497.61      451.05     28.96 o 
  -3   6   2     4558.74     4369.88     56.40 o 
  -2   6   2      436.57      681.74     30.89 o 
  -1   6   2    17558.65    17123.13    170.73 o 
   0   6   2    25927.71    24881.31    195.49 o 
   1   6   2    13429.94    12259.54     91.06 o 
   2   6   2    41036.27    39651.90    245.10 o 
   3   6   2     9137.86     9001.47     87.25 o 
   4   6   2     1003.55      968.12     34.36 o 
   5   6   2      143.24      137.59     17.40 o 
   6   6   2     3438.72     3496.43     49.58 o 
   7   6   2     8345.70     8508.91     87.13 o 
   8   6   2      232.94      319.41     25.47 o 
   9   6   2     1157.46     1243.78     42.36 o 
  10   6   2     3978.17     3840.86     63.82 o 
  11   6   2       11.74      -42.08     21.04 o 
  12   6   2     1185.16     1299.94     46.89 o 
  13   6   2      121.54      129.30     29.30 o 
  14   6   2      352.35      457.48     62.01 o 
  15   6   2      823.12      878.63     68.79 o 
  16   6   2        8.00       -2.70     78.02 o 
  17   6   2        0.26       18.77     46.16 o 
  18   6   2      162.26      129.72     99.55 o 
  19   6   2       14.14      -57.12     61.99 o 
 -19   7   2       35.45       35.08     53.98 o 
 -18   7   2       41.63       21.54     50.09 o 
 -17   7   2      224.79      232.98     64.07 o 
 -16   7   2        1.16        0.30     37.49 o 
 -15   7   2       26.11      -20.00     31.83 o 
 -14   7   2      682.27      724.50     43.92 o 
 -13   7   2      738.13      820.09     45.88 o 
 -12   7   2       24.61       38.83     19.23 o 
 -11   7   2       49.64       17.82     20.85 o 
 -10   7   2     6394.87     6509.06     87.58 o 
  -9   7   2       26.07       13.76     18.28 o 
  -8   7   2     3407.51     3283.68     55.27 o 
  -7   7   2     6025.96     6020.74     67.28 o 
  -6   7   2      835.86      834.66     32.14 o 
  -5   7   2       56.64       27.72     18.37 o 
  -4   7   2     1311.86     1371.81     36.99 o 
  -3   7   2     1453.23     1512.31     38.16 o 
  -2   7   2     1558.69     1544.32     64.01 o 
  -1   7   2     4055.23     4219.07     63.15 o 
   0   7   2    21605.13    20821.81    158.72 o 
   1   7   2    25970.94    24530.29    157.64 o 
   2   7   2      860.69      885.42     32.43 o 
   3   7   2     4157.65     4099.86     53.94 o 
   4   7   2      225.91      226.58     24.35 o 
   5   7   2      554.63      499.21     28.64 o 
   6   7   2     2157.29     2209.75     40.40 o 
   7   7   2      195.83      235.89     23.52 o 
   8   7   2     4133.98     4183.88     75.51 o 
   9   7   2      158.90      121.32     24.65 o 
  10   7   2       33.48       14.26     23.87 o 
  11   7   2       14.34        2.30     24.96 o 
  12   7   2     1646.89     1426.54     53.58 o 
  13   7   2      982.18     1023.14     76.85 o 
  14   7   2     4544.93     4238.12    123.99 o 
  15   7   2      900.51      841.55     70.30 o 
  16   7   2        4.23       38.96     37.94 o 
  17   7   2      300.08      323.08     67.41 o 
  18   7   2       54.87       -1.71     71.26 o 
 -19   8   2      237.10      207.24     61.03 o 
 -18   8   2      700.20      567.68     78.61 o 
 -17   8   2      915.58     1031.37     64.26 o 
 -16   8   2       21.52       34.52     39.31 o 
 -15   8   2      116.33      158.90     44.55 o 
 -14   8   2      279.55      246.39     46.16 o 
 -13   8   2     1255.83     1201.49     62.20 o 
 -12   8   2      130.11      106.50     32.06 o 
 -11   8   2      243.75      225.37     28.69 o 
 -10   8   2      165.51      327.70     28.20 o 
  -9   8   2     2866.19     2949.45     56.25 o 
  -8   8   2     1384.34     1514.79     36.90 o 
  -7   8   2     3924.90     3852.49     63.28 o 
  -6   8   2     2158.76     2023.12     46.27 o 
  -5   8   2      207.00      228.72     23.81 o 
  -4   8   2     7512.52     7147.98     80.60 o 
  -3   8   2      794.67      762.80     29.95 o 
  -2   8   2     2588.93     2718.27     49.12 o 
  -1   8   2    18868.64    19376.30    152.65 o 
   0   8   2     2036.76     2115.97     39.66 o 
   1   8   2     1482.06     1349.62     32.98 o 
   2   8   2     7775.73     7576.00     71.39 o 
   3   8   2       14.31       22.64     12.38 o 
   4   8   2     4777.56     4582.03     93.50 o 
   5   8   2       27.22       66.24     24.77 o 
   6   8   2     3184.36     3227.60     61.75 o 
   7   8   2      804.36      837.12     32.32 o 
   8   8   2      281.63      343.17     26.51 o 
   9   8   2     1166.15     1189.50     41.97 o 
  10   8   2       23.74      -15.14     23.55 o 
  11   8   2        5.91      -32.31     24.65 o 
  12   8   2      233.05      326.58     41.96 o 
  13   8   2     1515.48     1461.15     70.41 o 
  14   8   2      695.68      891.77    104.66 o 
  15   8   2       37.30      143.04     43.10 o 
  16   8   2      578.38      497.22    206.00 o 
  17   8   2        2.01       27.76     80.30 o 
  18   8   2        5.83        7.11     74.94 o 
 -18   9   2      580.25      723.06     82.54 o 
 -17   9   2      118.87       58.92     43.80 o 
 -16   9   2      329.76      223.41     45.14 o 
 -15   9   2     1966.96     1909.05     77.49 o 
 -14   9   2      383.57      297.86     47.62 o 
 -13   9   2       13.13       32.49     24.22 o 
 -12   9   2      415.70      389.33     59.84 o 
 -11   9   2      222.84      205.24     43.38 o 
 -10   9   2      813.94      916.30     59.51 o 
  -9   9   2     1371.69     1524.22     49.96 o 
  -8   9   2      352.59      351.18     30.90 o 
  -7   9   2      155.75      148.73     25.25 o 
  -6   9   2     3897.87     3823.35     62.87 o 
  -5   9   2     1593.33     1665.71     44.06 o 
  -4   9   2     2026.52     2251.48     48.75 o 
  -3   9   2      214.82      194.43     25.44 o 
  -2   9   2     2555.66     2741.76     51.56 o 
  -1   9   2     1140.65     1024.56     40.91 o 
   0   9   2      105.82      129.21     18.97 o 
   1   9   2     9818.37     9696.50     85.51 o 
   2   9   2     2763.28     2900.11     45.23 o 
   3   9   2      142.36      181.07     31.89 o 
   4   9   2     3113.10     3291.58     63.69 o 
   5   9   2      225.87      299.96     28.54 o 
   6   9   2      385.42      478.72     43.38 o 
   7   9   2     1459.71     1444.61     50.87 o 
   8   9   2      121.76       52.61     22.37 o 
   9   9   2       79.15       83.50     23.80 o 
  10   9   2      506.61      492.75     40.35 o 
  11   9   2      151.56      145.91     35.32 o 
  12   9   2      110.74       78.96     35.81 o 
  13   9   2        4.97       65.55     37.94 o 
  14   9   2     1335.28     1301.60    106.72 o 
  15   9   2       41.78      -33.42     48.76 o 
  16   9   2        0.72       20.52     53.17 o 
  17   9   2       95.61       89.28     88.13 o 
  18   9   2     1104.55     1033.35    164.45 o 
 -18  10   2      128.00      213.58     63.55 o 
 -17  10   2      166.92       88.37     57.96 o 
 -16  10   2       21.72      -19.63     40.75 o 
 -15  10   2      719.24      648.94     62.52 o 
 -14  10   2      273.04      139.04     42.43 o 
 -13  10   2       80.50       75.31     29.95 o 
 -12  10   2      368.80      351.49     44.46 o 
 -11  10   2        5.71       25.88     34.38 o 
 -10  10   2      866.46      969.14     51.99 o 
  -9  10   2       34.69       91.96     32.89 o 
  -8  10   2       94.72       92.10     28.20 o 
  -7  10   2     3445.46     3427.84     64.02 o 
  -6  10   2      925.01      985.81     39.46 o 
  -5  10   2      211.33      247.82     29.08 o 
  -4  10   2       62.58       96.30     23.66 o 
  -3  10   2     1478.34     1547.98     41.60 o 
  -2  10   2    14726.54    15074.10    134.69 o 
  -1  10   2     3207.02     3240.81     60.65 o 
   0  10   2     8748.45     8780.36     76.35 o 
   1  10   2     4646.94     4480.87     58.85 o 
   2  10   2      665.46      724.45     28.78 o 
   3  10   2      355.45      420.24     25.46 o 
   4  10   2      902.98      930.90     43.72 o 
   5  10   2     1090.19     1194.17     51.15 o 
   6  10   2       14.52       19.43     27.63 o 
   7  10   2       27.18       80.67     26.96 o 
   8  10   2        3.52       20.54     35.49 o 
   9  10   2       32.17        6.35     22.41 o 
  10  10   2       14.91      -44.30     35.03 o 
  11  10   2      213.44      257.88     39.72 o 
  12  10   2     3418.88     3544.96    108.60 o 
  13  10   2     1087.27      939.49    155.77 o 
  14  10   2       19.76       15.98     54.57 o 
  15  10   2        0.04       56.64     57.13 o 
  16  10   2     1332.75     1219.44    267.00 o 
  17  10   2       10.08      112.34     86.71 o 
 -18  11   2      147.68      124.28     61.02 o 
 -17  11   2        6.50      -70.49     47.33 o 
 -16  11   2       30.71      117.97     46.07 o 
 -15  11   2      690.28      671.45     64.04 o 
 -14  11   2        7.15      -18.13     36.94 o 
 -13  11   2       58.46       74.24     35.97 o 
 -12  11   2      248.48      221.27     47.60 o 
 -11  11   2     1139.72     1232.11     59.61 o 
 -10  11   2      494.03      565.42     47.25 o 
  -9  11   2       77.01      135.30     36.19 o 
  -8  11   2       60.36       87.51     29.47 o 
  -7  11   2      883.78     1004.36     42.52 o 
  -6  11   2      580.03      608.52     36.30 o 
  -5  11   2     5574.87     5135.05     76.70 o 
  -4  11   2      483.04      576.36     31.24 o 
  -3  11   2        0.81       30.33     39.02 o 
  -2  11   2    19716.86    19896.85    193.70 o 
  -1  11   2      921.42     1077.59     31.40 o 
   0  11   2    11653.31    11065.50     91.21 o 
   1  11   2     2057.83     2260.63     45.95 o 
   2  11   2     1047.84     1032.94     34.04 o 
   3  11   2     9758.56     9447.67     94.72 o 
   4  11   2     2553.74     2371.20     65.49 o 
   5  11   2     1544.53     1621.20     70.77 o 
   6  11   2      270.27      287.48     33.91 o 
   7  11   2       77.09       30.37     26.89 o 
   8  11   2      200.12      130.64     49.94 o 
   9  11   2      115.20      134.93     36.10 o 
  10  11   2      792.94      921.33     53.32 o 
  11  11   2      626.64      605.93     62.46 o 
  12  11   2      157.85      216.15     50.63 o 
  13  11   2      772.55      765.33     92.21 o 
  14  11   2        0.41       48.86     55.52 o 
  15  11   2      400.27      598.61     93.36 o 
  16  11   2       30.66       55.71     60.13 o 
  17  11   2       38.77       24.46     75.45 o 
 -17  12   2       92.44       86.89     59.90 o 
 -16  12   2      459.40      431.12     68.77 o 
 -15  12   2       86.30       91.03     46.93 o 
 -14  12   2      146.86      126.74     84.12 o 
 -13  12   2     4782.14     4498.55    174.03 o 
 -12  12   2       49.47       61.05     43.62 o 
 -11  12   2      111.16      110.83     44.63 o 
 -10  12   2      306.30      319.21     44.01 o 
  -9  12   2        0.14       23.58     29.27 o 
  -8  12   2      146.26      214.70     34.38 o 
  -7  12   2      632.80      591.26     39.37 o 
  -6  12   2      119.50      138.34     29.49 o 
  -5  12   2      175.06      154.29     28.96 o 
  -4  12   2      931.26     1125.29     40.56 o 
  -3  12   2     3872.29     3653.56     63.05 o 
  -2  12   2     8125.63     8124.94     98.82 o 
  -1  12   2     2500.75     2532.76     49.34 o 
   0  12   2     4678.77     4683.99     58.46 o 
   1  12   2     1884.94     1930.69     41.04 o 
   2  12   2     6868.14     6484.91    113.02 o 
   3  12   2     2488.33     2453.10     54.05 o 
   4  12   2     3036.84     3233.71     79.94 o 
   5  12   2        9.40       31.64     21.36 o 
   6  12   2     1197.08     1394.37     58.18 o 
   7  12   2      859.65     1030.95     49.59 o 
   8  12   2      838.20      779.46     47.07 o 
   9  12   2      393.67      484.40     72.92 o 
  10  12   2      305.89      325.46     58.05 o 
  11  12   2      966.72     1190.59     77.02 o 
  12  12   2     1395.48     1528.19     84.31 o 
  13  12   2      490.58      580.47     85.26 o 
  14  12   2      107.83      113.08     66.97 o 
  15  12   2      117.46      138.13     70.18 o 
  16  12   2       59.69       90.34     64.90 o 
  17  12   2        6.60      -66.73     75.55 o 
 -17  13   2       37.53       96.68     58.64 o 
 -16  13   2       14.89      -18.81     48.47 o 
 -15  13   2      759.87      656.76     79.76 o 
 -14  13   2     2148.69     1997.12    103.76 o 
 -13  13   2        0.69        5.92     45.03 o 
 -12  13   2     2932.35     2883.63    104.90 o 
 -11  13   2        6.83      -27.17     40.92 o 
 -10  13   2       13.61       17.10     40.46 o 
  -9  13   2        0.01       -5.66     34.85 o 
  -8  13   2        2.85      -13.26     27.77 o 
  -7  13   2      867.13      901.94     45.22 o 
  -6  13   2      141.71      201.43     32.12 o 
  -5  13   2      728.35      739.59     41.41 o 
  -4  13   2       95.41      154.87     29.35 o 
  -3  13   2     3784.54     3680.59     68.89 o 
  -2  13   2      614.31      645.03     37.36 o 
  -1  13   2    14416.38    14492.41    180.27 o 
   0  13   2     4003.37     3987.10     56.73 o 
   1  13   2     1559.85     1588.56     40.49 o 
   2  13   2      431.20      419.65     33.54 o 
   3  13   2     4124.94     4229.24     70.76 o 
   4  13   2       43.79       88.91     24.94 o 
   5  13   2      804.65      929.85     48.61 o 
   6  13   2       95.85       47.77     40.11 o 
   7  13   2       10.49      -15.72     35.44 o 
   8  13   2        7.60      -51.19     35.30 o 
   9  13   2     1358.13     1508.00     89.53 o 
  10  13   2       47.64       51.37     50.58 o 
  11  13   2       51.74      111.31     68.42 o 
  12  13   2     3682.69     3257.73    112.81 o 
  13  13   2      911.12      877.80    101.86 o 
  14  13   2      391.82      316.33     89.44 o 
  15  13   2      622.73      740.15    102.51 o 
  16  13   2       39.24      102.58     64.32 o 
 -16  14   2      289.38      227.17     60.65 o 
 -15  14   2      314.46      177.23     51.74 o 
 -14  14   2        0.17       11.11     37.54 o 
 -13  14   2     1032.68     1083.10     76.82 o 
 -12  14   2      953.15     1088.56     73.27 o 
 -11  14   2      503.78      461.01     58.52 o 
 -10  14   2      260.71      226.16     51.21 o 
  -9  14   2      786.92      829.47     65.29 o 
  -8  14   2       11.59       23.27     34.77 o 
  -7  14   2       66.11       13.36     30.92 o 
  -6  14   2     3441.30     3361.28     73.29 o 
  -5  14   2        1.79      -15.69     26.55 o 
  -4  14   2      975.27     1011.11     46.86 o 
  -3  14   2      619.83      660.84     54.32 o 
  -2  14   2      739.41      772.18     39.16 o 
  -1  14   2     2034.09     2266.95     49.59 o 
   0  14   2      153.77      169.12     34.84 o 
   1  14   2     3104.96     3287.69     61.25 o 
   2  14   2     2076.00     2191.10     52.35 o 
   3  14   2       75.79      103.00     26.67 o 
   4  14   2      289.44      296.29     32.38 o 
   5  14   2        0.26       57.37     30.86 o 
   6  14   2      943.26      972.00    106.80 o 
   7  14   2        7.48      -30.50     34.01 o 
   8  14   2      504.76      344.86     60.82 o 
   9  14   2       46.14      -23.04     44.01 o 
  10  14   2      157.87       92.35     81.68 o 
  11  14   2        6.68      -22.60     42.84 o 
  12  14   2      211.56      216.69     69.15 o 
  13  14   2      711.62      649.39    141.73 o 
  14  14   2      294.77      200.75     79.38 o 
  15  14   2       34.20      168.73     73.03 o 
  16  14   2        1.40       73.13     58.49 o 
 -16  15   2        8.98        4.07     53.88 o 
 -15  15   2      268.45      162.68     55.75 o 
 -14  15   2        2.20        1.87     45.37 o 
 -13  15   2      427.06      482.54     72.20 o 
 -12  15   2     3920.69     3828.24    186.98 o 
 -11  15   2      808.78      898.04     70.73 o 
 -10  15   2       55.07       90.52     46.77 o 
  -9  15   2       43.13      -18.24     42.62 o 
  -8  15   2        0.04      -30.77     39.57 o 
  -7  15   2      645.18      589.61     54.96 o 
  -6  15   2     1194.34     1099.14     52.31 o 
  -5  15   2      200.70      187.86     43.83 o 
  -4  15   2      642.28      555.28     42.29 o 
  -3  15   2       35.33       27.53     30.75 o 
  -2  15   2     1866.49     1911.94     68.21 o 
  -1  15   2      529.18      594.25     37.24 o 
   0  15   2      455.78      489.20     36.74 o 
   1  15   2      161.16      136.92     28.16 o 
   2  15   2      405.34      470.61     49.87 o 
   3  15   2      845.76      860.18     39.88 o 
   4  15   2      260.34      289.56     54.82 o 
   5  15   2      509.00      474.50     57.78 o 
   6  15   2      442.12      446.87     60.32 o 
   7  15   2       11.68       59.10     45.10 o 
   8  15   2       13.57      -50.87     47.56 o 
   9  15   2        4.95      -46.53     40.69 o 
  10  15   2       23.70       18.55     48.67 o 
  11  15   2      363.59      392.02     64.87 o 
  12  15   2      923.93     1110.31     99.98 o 
  13  15   2     1265.45     1227.50    336.93 o 
  14  15   2      133.09       67.90     65.20 o 
  15  15   2       50.84      110.88    105.38 o 
 -15  16   2       28.49       40.29     54.89 o 
 -14  16   2      373.81      449.74     67.04 o 
 -13  16   2      359.35      390.71     79.85 o 
 -12  16   2       15.09       21.30     51.80 o 
 -11  16   2      372.85      390.91     59.55 o 
 -10  16   2       54.40       43.74     45.59 o 
  -9  16   2        6.62       -2.67     50.55 o 
  -8  16   2      777.23      730.03     63.27 o 
  -7  16   2     1933.72     1770.40     81.05 o 
  -6  16   2        8.08       18.07     38.26 o 
  -5  16   2      439.11      429.73     41.80 o 
  -4  16   2     1401.43     1423.18     56.29 o 
  -3  16   2     1752.35     1715.55     60.60 o 
  -2  16   2      209.37      230.49     51.10 o 
  -1  16   2       40.23        0.08     40.07 o 
   0  16   2      843.50      922.60     41.36 o 
   1  16   2        2.78      -14.81     39.17 o 
   2  16   2        6.44      -11.94     25.94 o 
   3  16   2     2319.15     2311.04     75.86 o 
   4  16   2     1087.61     1169.41     63.48 o 
   5  16   2      910.48     1058.69     75.04 o 
   6  16   2     5548.69     5133.57    112.92 o 
   7  16   2      537.05      578.27     64.06 o 
   8  16   2     1539.49     1611.30    153.81 o 
   9  16   2       92.38      147.21     57.36 o 
  10  16   2       29.40       35.13     61.47 o 
  11  16   2     1098.25     1320.25    111.56 o 
  12  16   2     1109.11     1156.51    104.68 o 
  13  16   2       24.35       61.31     79.75 o 
  14  16   2       23.40      165.71     71.27 o 
  15  16   2      264.40      377.26     89.16 o 
 -15  17   2       83.55       41.16     55.17 o 
 -14  17   2      131.68       80.02     54.38 o 
 -13  17   2        1.87       10.58     49.39 o 
 -12  17   2       33.77       -4.09     51.33 o 
 -11  17   2      227.20      301.22     60.12 o 
 -10  17   2      472.85      519.87     63.13 o 
  -9  17   2      700.89      653.54     66.20 o 
  -8  17   2     1173.53     1118.27     76.26 o 
  -7  17   2       95.87       71.24     56.59 o 
  -6  17   2       96.72       57.84     68.38 o 
  -5  17   2       54.01       73.24     40.11 o 
  -4  17   2     1733.45     1888.82     78.49 o 
  -3  17   2      184.12      191.20     52.00 o 
  -2  17   2      234.63      274.78     52.63 o 
  -1  17   2      349.83      289.09     64.23 o 
   0  17   2       33.39       44.68     47.23 o 
   1  17   2     1013.07     1135.31     46.36 o 
   2  17   2      109.81      169.07     48.17 o 
   3  17   2     2847.00     3007.08     87.41 o 
   4  17   2     5535.71     5125.70    128.74 o 
   5  17   2     1536.76     1600.83     72.77 o 
   6  17   2     1201.17     1235.04     68.83 o 
   7  17   2      640.64      733.49     59.83 o 
   8  17   2      399.67      453.55     54.54 o 
   9  17   2        1.32      -55.91     37.20 o 
  10  17   2      167.49      115.60     56.81 o 
  11  17   2        2.31       -6.26     53.52 o 
  12  17   2      462.27      569.69     89.78 o 
  13  17   2        0.57       87.08     58.30 o 
  14  17   2      112.25       69.20     60.32 o 
 -14  18   2      175.26      127.02     54.30 o 
 -13  18   2      280.73      271.27     63.71 o 
 -12  18   2     2149.41     2173.14    101.76 o 
 -11  18   2        0.43       55.70     51.94 o 
 -10  18   2      594.31      644.19     68.89 o 
  -9  18   2       75.88      151.87     53.53 o 
  -8  18   2       15.83       29.25     46.29 o 
  -7  18   2        7.50      -30.10     42.72 o 
  -6  18   2       21.60       68.49     52.64 o 
  -5  18   2      984.15     1022.24     67.04 o 
  -4  18   2      691.01      746.80     64.82 o 
  -3  18   2     1357.16     1417.52     75.16 o 
  -2  18   2     2685.65     2605.63    120.40 o 
  -1  18   2      666.57      574.88     80.40 o 
   0  18   2      204.11       70.63     91.25 o 
   1  18   2      484.06      323.47     99.34 o 
   2  18   2        8.89       18.51     32.91 o 
   3  18   2     4814.81     4522.40    103.62 o 
   4  18   2      149.01      160.69     48.71 o 
   5  18   2     1013.73     1018.51     64.73 o 
   6  18   2      218.28      197.97     47.16 o 
   7  18   2      119.27       86.04     42.34 o 
   8  18   2      116.89       52.84     46.39 o 
   9  18   2      152.37       72.28     48.49 o 
  10  18   2       33.93        0.15     45.22 o 
  11  18   2      195.30      105.82     54.36 o 
  12  18   2      739.43      833.85    128.99 o 
  13  18   2      332.60      307.36     74.67 o 
 -13  19   2        5.63       70.64     58.22 o 
 -12  19   2      307.72      228.78     60.77 o 
 -11  19   2        2.06      -27.00     49.96 o 
 -10  19   2      457.52      411.25     69.24 o 
  -9  19   2       82.15       60.90     54.07 o 
  -8  19   2      588.07      529.14     70.77 o 
  -7  19   2        2.77       29.25     41.24 o 
  -6  19   2      470.05      499.12     59.15 o 
  -5  19   2      145.83      198.73     60.06 o 
  -4  19   2      352.07      378.51     52.32 o 
  -3  19   2      377.43      303.33     66.78 o 
  -2  19   2       24.17      -13.89     74.37 o 
  -1  19   2        0.03        9.08     81.32 o 
   0  19   2        1.51       22.72     84.15 o 
   1  19   2       35.44       45.37     85.30 o 
   2  19   2       52.22        7.97     83.68 o 
   3  19   2      418.99      458.64     57.36 o 
   4  19   2      965.35     1034.65     66.70 o 
   5  19   2       15.67       40.62     38.90 o 
   6  19   2      154.47      158.83     48.17 o 
   7  19   2      334.57      312.30     69.15 o 
   8  19   2      182.08       44.73     52.75 o 
   9  19   2       35.88       63.77     46.85 o 
  10  19   2      345.33      273.68     80.23 o 
  11  19   2      117.16       19.29     47.00 o 
  12  19   2      835.66      761.79    123.78 o 
 -12  20   2      321.94      227.04     63.96 o 
 -11  20   2      195.83      206.95     60.44 o 
 -10  20   2        3.52      -52.75     48.67 o 
  -9  20   2      181.94      142.73     57.43 o 
  -8  20   2      313.20      306.83     59.08 o 
  -7  20   2      179.62      190.37     53.78 o 
  -6  20   2       49.89       47.92     44.82 o 
  -5  20   2      264.29      231.80     50.26 o 
  -4  20   2      162.09      194.66     63.98 o 
  -3  20   2     4923.57     4476.08    128.96 o 
  -2  20   2     2035.80     1885.07    137.01 o 
  -1  20   2       81.24       59.50     82.57 o 
   0  20   2     1015.75      883.91    108.36 o 
   1  20   2       38.09       13.75     82.94 o 
   2  20   2      985.87      810.74    105.94 o 
   3  20   2        0.72       90.81     86.74 o 
   4  20   2        1.28      -33.33     37.70 o 
   5  20   2       83.16       32.41     42.27 o 
   6  20   2     1573.67     1699.45     78.90 o 
   7  20   2        2.52      -14.46     66.86 o 
   8  20   2        0.02      -51.43     49.84 o 
   9  20   2        0.26       27.58     64.95 o 
  10  20   2      733.00      836.39     79.38 o 
  11  20   2      256.48      175.40     78.88 o 
 -11  21   2      270.66      246.58     64.27 o 
 -10  21   2      162.87       73.63     66.00 o 
  -9  21   2       78.35      161.03     57.09 o 
  -8  21   2      128.56      145.02     58.00 o 
  -7  21   2       89.91      121.14     49.51 o 
  -6  21   2      399.17      402.88     60.73 o 
  -5  21   2       19.86        1.56     60.58 o 
  -4  21   2     2101.62     2011.02    105.35 o 
  -3  21   2       33.64      128.08     88.73 o 
  -2  21   2      312.12      274.69     92.59 o 
  -1  21   2        9.32      -83.09     94.52 o 
   0  21   2       38.19       17.56     88.67 o 
   1  21   2      120.44       40.09     86.46 o 
   2  21   2       60.74      124.18    113.16 o 
   3  21   2       34.58     -153.57     81.01 o 
   4  21   2      377.21      255.43    113.03 o 
   5  21   2      104.54      177.84     89.68 o 
   6  21   2     1313.21     1294.35     75.34 o 
   7  21   2      355.77      363.66     97.14 o 
   8  21   2        0.17       -3.97     47.43 o 
   9  21   2        2.19       -8.26     45.78 o 
  10  21   2      482.97      498.73     95.77 o 
 -10  22   2      270.47      292.14     64.47 o 
  -9  22   2        0.48       33.01     49.25 o 
  -8  22   2       37.47       36.61     46.53 o 
  -7  22   2        1.96       19.68     71.17 o 
  -6  22   2      501.08      516.40     63.13 o 
  -5  22   2      142.49       58.94     91.64 o 
  -4  22   2        5.05       10.17     87.99 o 
  -3  22   2      846.66      869.65    115.56 o 
  -2  22   2      369.04      366.20     99.92 o 
  -1  22   2      320.83      299.22    106.28 o 
   0  22   2      259.72      133.36     96.27 o 
   1  22   2        1.47      105.83     95.73 o 
   2  22   2       56.93      102.87     90.16 o 
   3  22   2       13.34     -101.13     80.99 o 
   4  22   2       73.44      131.55     90.71 o 
   5  22   2     2198.94     2177.80    139.72 o 
   6  22   2       62.30      -39.01    101.89 o 
   7  22   2       25.55       56.89     46.89 o 
   8  22   2       27.46      -47.03     49.78 o 
   9  22   2      190.11      230.24     54.98 o 
  -8  23   2       68.75       24.84     52.16 o 
  -7  23   2       23.51      -27.94     47.59 o 
  -6  23   2      216.01      113.40     94.38 o 
  -5  23   2        4.07      -96.38     89.13 o 
  -4  23   2       69.27      101.23     91.38 o 
  -3  23   2      494.83      505.78    140.33 o 
  -2  23   2       48.41      200.88     94.78 o 
  -1  23   2       82.66       44.51     92.65 o 
   0  23   2       17.25      -78.01     84.40 o 
   1  23   2      195.98      251.23    100.86 o 
   2  23   2      190.65      112.35    110.55 o 
   3  23   2       19.84      121.05     94.19 o 
   4  23   2      149.97       35.16    153.90 o 
   5  23   2       22.75      122.64    119.39 o 
   6  23   2      278.66      522.08    104.23 o 
   7  23   2       38.18       81.13     90.88 o 
  -6  24   2      501.37      450.44    106.02 o 
  -5  24   2       20.19      -14.38     89.58 o 
  -4  24   2       43.77      165.92     95.66 o 
  -3  24   2        0.49      -48.39     90.61 o 
  -2  24   2      136.59       80.49    120.82 o 
  -1  24   2        9.45        3.64     94.40 o 
   0  24   2       23.42       19.53     92.76 o 
   1  24   2      231.47      111.63     96.01 o 
   2  24   2      332.76      432.50    104.90 o 
   3  24   2      873.02     1032.56    121.12 o 
   4  24   2        6.30     -134.97     83.13 o 
   5  24   2      102.52       89.04     89.51 o 
  -3  25   2       38.27       81.33     99.11 o 
  -2  25   2       91.87       75.44     99.16 o 
  -1  25   2        0.34      -20.48    102.81 o 
   0  25   2       26.27      -77.40    118.51 o 
   1  25   2       68.74       64.73     97.17 o 
   2  25   2        0.00      193.38    108.80 o 
 -20   1   3       23.92      108.38     44.36 o 
 -19   1   3      156.86       93.68     34.57 o 
 -18   1   3      340.44      321.18     40.42 o 
 -17   1   3      341.03      336.26     37.66 o 
 -16   1   3      991.69     1092.19     51.29 o 
 -15   1   3     4250.89     4141.61     87.44 o 
 -14   1   3     1153.34     1238.95     52.88 o 
 -13   1   3      840.58      893.37     44.48 o 
 -12   1   3       66.23       42.34     22.83 o 
 -11   1   3      890.37      927.93     39.98 o 
 -10   1   3        0.37       18.93     18.34 o 
  -9   1   3     1672.86     1662.61     43.73 o 
  -8   1   3     1498.44     1948.91     43.50 o 
  -7   1   3      462.95      457.44     24.94 o 
  -6   1   3    30396.82    29727.74    181.44 o 
  -5   1   3     1055.87      916.44     24.72 o 
  -4   1   3     2842.39     2513.24     30.79 o 
  -3   1   3      118.90      107.03     19.89 o 
  -2   1   3     5786.90     4821.08     67.38 o 
  -1   1   3    27165.90    24684.92    210.76 o 
   0   1   3     5655.97     4774.73     56.45 o 
   1   1   3      356.88      438.08     20.63 o 
   2   1   3    13190.95    12848.29    101.53 o 
   3   1   3     6586.04     6391.97     72.78 o 
   4   1   3     3151.29     3161.27     58.34 o 
   5   1   3     2792.61     2619.76     56.56 o 
   6   1   3      273.31      357.41     25.64 o 
   7   1   3     4929.41     5030.17     74.19 o 
   8   1   3      301.60      340.29     24.52 o 
   9   1   3      123.41      173.90     20.34 o 
  10   1   3     3556.45     3553.04     60.12 o 
  11   1   3        0.28      -11.67     18.74 o 
  12   1   3      534.40      652.90     40.02 o 
  13   1   3     2183.26     2279.47     86.78 o 
  14   1   3       86.57        9.94     63.85 o 
  15   1   3      179.04      122.08     50.70 o 
  16   1   3      133.32      147.84     77.04 o 
  17   1   3     5418.27     5334.13    189.39 o 
  18   1   3     1316.52     1290.76    110.88 o 
  19   1   3       64.00       17.87     55.78 o 
 -20   2   3       24.92       36.70     38.12 o 
 -19   2   3        0.69      -17.09     29.08 o 
 -18   2   3      232.75      103.03     34.03 o 
 -17   2   3     1025.19      892.37     71.56 o 
 -16   2   3      143.25      188.98     36.06 o 
 -15   2   3     9875.83     9786.32    132.03 o 
 -14   2   3       23.14        4.86     25.98 o 
 -13   2   3      183.24      189.23     30.45 o 
 -12   2   3       78.84       83.60     24.60 o 
 -11   2   3        7.20      -12.91     18.98 o 
 -10   2   3     1061.07     1087.27     38.94 o 
  -9   2   3      687.31      676.05     43.08 o 
  -8   2   3       60.14       74.23     23.24 o 
  -7   2   3    14950.03    14423.27    116.61 o 
  -6   2   3     4434.32     4397.05     49.59 o 
  -5   2   3       32.89       11.21     11.75 o 
  -4   2   3     2392.19     2178.54     36.55 o 
  -3   2   3      346.66      327.06     21.68 o 
  -2   2   3    12812.01    11346.58    105.57 o 
  -1   2   3    49505.02    45631.97    281.10 o 
   0   2   3      927.69      895.35     25.39 o 
   1   2   3      691.75      709.93     19.79 o 
   2   2   3   176256.39   171634.36   1108.17 o 
   3   2   3      143.44      145.91     19.19 o 
   4   2   3     2699.27     2541.87     48.65 o 
   5   2   3     1169.88     1155.38     53.42 o 
   6   2   3     1156.28     1111.95     35.40 o 
   7   2   3     1090.00     1172.78     35.16 o 
   8   2   3      777.69      838.21     32.63 o 
   9   2   3      314.48      343.41     22.68 o 
  10   2   3     3004.14     3040.28     51.87 o 
  11   2   3      305.08      386.66     29.10 o 
  12   2   3     1883.16     1867.83     50.59 o 
  13   2   3      442.35      503.23     51.71 o 
  14   2   3      768.50      914.15    138.17 o 
  15   2   3      573.41      641.23     82.28 o 
  16   2   3       24.48       86.70     71.01 o 
  17   2   3       16.58       19.09     46.91 o 
  18   2   3     1257.18     1347.37    142.47 o 
  19   2   3      170.57      289.50     75.82 o 
 -20   3   3       57.61       99.26     42.16 o 
 -19   3   3      720.55      684.46     49.10 o 
 -18   3   3      117.20      174.72     34.63 o 
 -17   3   3      699.05      783.04     49.23 o 
 -16   3   3     3671.15     3313.87     85.10 o 
 -15   3   3     1531.33     1465.07     57.52 o 
 -14   3   3       66.60       28.04     26.42 o 
 -13   3   3      734.25      703.33     42.77 o 
 -12   3   3      124.96      105.72     34.92 o 
 -11   3   3     1519.50     1403.77     45.42 o 
 -10   3   3      647.11      730.11     34.31 o 
  -9   3   3      579.33      614.52     30.82 o 
  -8   3   3    14003.27    13582.25    125.79 o 
  -7   3   3      272.01      287.49     19.88 o 
  -6   3   3       15.30        3.12     11.72 o 
  -5   3   3    21147.89    20227.23    118.61 o 
  -4   3   3       13.10        1.92     14.29 o 
  -3   3   3     5631.20     4782.42     51.39 o 
  -2   3   3      781.46      729.91     33.57 o 
  -1   3   3      899.74      763.63     33.07 o 
   0   3   3    61352.32    58710.27    543.42 o 
   1   3   3    12140.47    11524.33     86.71 o 
   2   3   3     1022.94      976.32     29.09 o 
   3   3   3    38198.03    36536.23    425.20 o 
   4   3   3      238.98      222.42     22.43 o 
   5   3   3     1244.01     1342.90     40.82 o 
   6   3   3     1194.02     1170.88     33.31 o 
   7   3   3     2385.92     2539.82     47.85 o 
   8   3   3      163.21      133.86     20.13 o 
   9   3   3      109.71      162.57     19.78 o 
  10   3   3        0.70      -16.74     17.94 o 
  11   3   3     3352.72     3331.64     60.91 o 
  12   3   3     1383.92     1347.83     44.67 o 
  13   3   3        0.06      -29.91     29.41 o 
  14   3   3      720.14      635.55     89.62 o 
  15   3   3       50.41       49.66     47.89 o 
  16   3   3        1.77      -43.33     39.02 o 
  17   3   3       21.58       65.04     52.42 o 
  18   3   3      189.63      193.41     63.77 o 
  19   3   3      296.03      242.39     70.19 o 
 -20   4   3        0.01      105.64     58.54 o 
 -19   4   3       73.35      105.80     35.38 o 
 -18   4   3      332.24      256.53     38.28 o 
 -17   4   3        0.56       25.25     26.39 o 
 -16   4   3     4647.89     4117.44     92.81 o 
 -15   4   3     3994.41     3996.60     83.14 o 
 -14   4   3       11.77      126.99     30.53 o 
 -13   4   3     2764.92     2492.08     63.42 o 
 -12   4   3      455.07      475.50     35.18 o 
 -11   4   3       16.55        3.24     20.20 o 
 -10   4   3     3601.90     3829.10     66.03 o 
  -9   4   3     4773.91     4932.14     71.43 o 
  -8   4   3    45843.09    46039.83    294.84 o 
  -7   4   3    14858.06    15392.44    123.26 o 
  -6   4   3      869.23      898.87     24.67 o 
  -5   4   3      802.91      902.78     30.53 o 
  -4   4   3     1352.42     1508.56     35.39 o 
  -3   4   3      341.22      324.94     21.00 o 
  -2   4   3       50.36       61.87     16.53 o 
  -1   4   3        9.11       34.46     26.16 o 
   0   4   3     9262.82     9066.60    109.56 o 
   1   4   3    81232.38    78561.48    505.56 o 
   2   4   3       17.24      104.43     23.25 o 
   3   4   3     7724.67     7924.88    100.78 o 
   4   4   3     2221.88     2137.26     40.52 o 
   5   4   3     1045.56     1005.77     30.01 o 
   6   4   3        0.36       21.19     19.86 o 
   7   4   3      476.85      492.98     26.90 o 
   8   4   3       15.49       10.44     15.90 o 
   9   4   3     4204.84     4346.72     59.14 o 
  10   4   3     4047.10     3943.98     62.35 o 
  11   4   3      103.34      152.18     25.87 o 
  12   4   3      119.65      145.02     26.74 o 
  13   4   3     5649.13     5074.62    128.09 o 
  14   4   3      141.38      124.06     59.16 o 
  15   4   3      121.86      134.01     53.09 o 
  16   4   3      335.44      367.92     69.58 o 
  17   4   3      123.76      168.49     59.59 o 
  18   4   3      269.94      278.94     70.49 o 
  19   4   3        4.80       72.31     57.69 o 
 -19   5   3      291.18      305.04     64.47 o 
 -18   5   3      852.78      883.17     50.26 o 
 -17   5   3        0.13      -13.59     28.48 o 
 -16   5   3       14.04       54.32     36.46 o 
 -15   5   3      490.73      516.94     47.23 o 
 -14   5   3      825.48      828.23     45.90 o 
 -13   5   3      990.13      926.94     55.98 o 
 -12   5   3      356.03      389.95     33.10 o 
 -11   5   3        3.23       18.37     28.04 o 
 -10   5   3      969.51     1131.20     40.52 o 
  -9   5   3      962.33     1132.54     35.97 o 
  -8   5   3    19764.26    20513.11    157.21 o 
  -7   5   3     3662.04     3520.46     43.99 o 
  -6   5   3      405.09      533.69     21.75 o 
  -5   5   3     7095.16     6706.94     76.90 o 
  -4   5   3       24.83       16.47     16.38 o 
  -3   5   3     5249.96     4886.01     60.44 o 
  -2   5   3      722.84      654.24     26.87 o 
  -1   5   3     2807.04     2537.65     50.74 o 
   0   5   3    65682.88    64109.57    474.08 o 
   1   5   3   118758.89   116460.75    910.05 o 
   2   5   3     1041.02     1031.66     48.60 o 
   3   5   3    32401.50    31738.90    234.20 o 
   4   5   3       52.15       18.68     22.05 o 
   5   5   3     1082.58      970.27     23.72 o 
   6   5   3      287.40      277.78     21.38 o 
   7   5   3     3200.67     3144.95     50.29 o 
   8   5   3     1321.14     1277.13     36.89 o 
   9   5   3     3173.14     3343.26     68.93 o 
  10   5   3     3385.19     3315.21     64.41 o 
  11   5   3     1692.13     1826.63     48.35 o 
  12   5   3      833.53      939.04     44.82 o 
  13   5   3       21.06       84.80     34.54 o 
  14   5   3      471.16      409.34     89.91 o 
  15   5   3      103.73      -12.30     44.27 o 
  16   5   3      171.36      136.93     87.69 o 
  17   5   3      367.68      318.13    131.56 o 
  18   5   3     1518.94     1516.73    156.77 o 
 -19   6   3       31.55       37.10     52.01 o 
 -18   6   3     1005.29     1069.23     69.03 o 
 -17   6   3       12.74       45.25     37.08 o 
 -16   6   3        2.94       52.25     31.99 o 
 -15   6   3       20.26       23.13     26.06 o 
 -14   6   3      711.17      675.00     41.46 o 
 -13   6   3      486.69      537.71     36.28 o 
 -12   6   3        0.09       18.95     21.41 o 
 -11   6   3     2410.18     2301.57     53.31 o 
 -10   6   3     3749.64     3655.96     61.37 o 
  -9   6   3      136.87      177.79     22.10 o 
  -8   6   3     2942.64     3143.07     51.61 o 
  -7   6   3       39.73       34.95     12.69 o 
  -6   6   3     1006.84     1067.85     33.03 o 
  -5   6   3     1089.07     1139.48     32.65 o 
  -4   6   3       30.61       11.63     16.81 o 
  -3   6   3     9210.88     9211.45    103.86 o 
  -2   6   3      755.34      779.91     29.28 o 
  -1   6   3        7.43       69.77     24.57 o 
   0   6   3     1289.83     1303.75     42.78 o 
   1   6   3     8900.68     8352.60     83.30 o 
   2   6   3     1158.21     1132.58     39.50 o 
   3   6   3      941.36      994.70     32.24 o 
   4   6   3      666.62      773.73     30.30 o 
   5   6   3       15.04        9.55     19.33 o 
   6   6   3     2441.40     2394.06     40.59 o 
   7   6   3       97.11       67.08     20.15 o 
   8   6   3     6435.98     6363.20     71.13 o 
   9   6   3     2118.80     2075.39     44.54 o 
  10   6   3     1246.52     1282.62     41.05 o 
  11   6   3      290.17      332.78     29.88 o 
  12   6   3     4373.24     4272.12     96.15 o 
  13   6   3      556.44      430.77     53.63 o 
  14   6   3        9.26       77.86     39.29 o 
  15   6   3       65.82       59.58     47.93 o 
  16   6   3      798.86      728.57    114.71 o 
  17   6   3       45.11      149.15     93.13 o 
  18   6   3      200.11      215.06     63.94 o 
 -19   7   3       12.92       36.29     62.94 o 
 -18   7   3      294.26      280.98     50.32 o 
 -17   7   3      123.73      105.56     42.47 o 
 -16   7   3        6.96      -54.46     36.52 o 
 -15   7   3      372.31      338.35     42.99 o 
 -14   7   3       40.06        3.15     36.86 o 
 -13   7   3     1116.08     1152.63     47.09 o 
 -12   7   3       25.15       26.23     22.34 o 
 -11   7   3      582.03      581.79     36.10 o 
 -10   7   3     1745.53     1724.42     45.86 o 
  -9   7   3      103.79      131.57     20.68 o 
  -8   7   3     1360.38     1417.71     31.43 o 
  -7   7   3       10.96       -6.89     20.20 o 
  -6   7   3     1449.72     1446.32     41.57 o 
  -5   7   3     1705.67     1689.89     40.94 o 
  -4   7   3     6302.99     6094.63     77.04 o 
  -3   7   3     1168.35     1174.32     40.12 o 
  -2   7   3     1581.82     1476.02     38.77 o 
  -1   7   3    10122.38     9783.28    105.12 o 
   0   7   3      326.33      373.11     27.40 o 
   1   7   3    40932.14    39796.40    268.85 o 
   2   7   3     2438.65     2334.91     39.91 o 
   3   7   3     5060.57     5080.60     63.66 o 
   4   7   3      459.73      398.29     26.23 o 
   5   7   3      164.53      198.81     36.85 o 
   6   7   3     2244.95     2214.44     83.83 o 
   7   7   3     4868.90     4786.60     77.54 o 
   8   7   3     3105.00     3123.75     76.76 o 
   9   7   3      453.02      497.41     27.36 o 
  10   7   3       92.81      105.80     23.14 o 
  11   7   3     2677.56     2531.40     60.98 o 
  12   7   3      938.32      859.64     64.37 o 
  13   7   3     4034.90     3719.20    112.88 o 
  14   7   3      363.47      463.15     55.81 o 
  15   7   3      886.88      839.22    140.18 o 
  16   7   3      270.70      309.78     65.86 o 
  17   7   3      103.98      150.03     56.62 o 
  18   7   3       45.43       29.75     81.16 o 
 -19   8   3       10.05      -12.58     48.01 o 
 -18   8   3        6.66       -3.41     39.84 o 
 -17   8   3      169.87      169.08     44.40 o 
 -16   8   3        1.28       44.36     41.19 o 
 -15   8   3      115.69       50.02     32.63 o 
 -14   8   3        6.74      -34.79     28.62 o 
 -13   8   3       45.84       21.86     30.68 o 
 -12   8   3       44.58       44.33     24.36 o 
 -11   8   3       30.93       75.72     22.80 o 
 -10   8   3      508.75      515.19     31.04 o 
  -9   8   3      371.01      477.70     26.67 o 
  -8   8   3      449.78      551.03     22.43 o 
  -7   8   3       71.31       86.17     24.06 o 
  -6   8   3       52.45       56.97     21.32 o 
  -5   8   3     8132.80     8112.78     98.41 o 
  -4   8   3     2379.99     2325.92     47.77 o 
  -3   8   3      660.36      778.96     35.72 o 
  -2   8   3       17.43       12.61     17.90 o 
  -1   8   3      510.21      466.76     35.21 o 
   0   8   3      403.13      526.46     37.58 o 
   1   8   3      166.73      164.18     19.88 o 
   2   8   3      465.39      528.01     24.58 o 
   3   8   3     2823.23     2886.05     50.65 o 
   4   8   3     4170.05     4506.48     70.98 o 
   5   8   3        8.30        8.68     22.07 o 
   6   8   3       44.08       49.75     25.27 o 
   7   8   3      579.69      602.35     38.46 o 
   8   8   3       16.60      -28.51     17.96 o 
   9   8   3     1076.84     1054.87     34.18 o 
  10   8   3      235.13      241.71     30.88 o 
  11   8   3        4.39       18.30     31.08 o 
  12   8   3        0.59       13.67     38.60 o 
  13   8   3      687.32      730.17    106.77 o 
  14   8   3      416.50      462.42     57.07 o 
  15   8   3     1073.34     1111.12    117.20 o 
  16   8   3       33.31       41.78     46.46 o 
  17   8   3     1266.98     1355.45    164.13 o 
  18   8   3      244.22      226.43    100.51 o 
 -18   9   3       24.97       -2.92     40.77 o 
 -17   9   3     1477.26     1362.79     72.48 o 
 -16   9   3      166.01      172.49     52.87 o 
 -15   9   3      140.32      115.92     36.84 o 
 -14   9   3       39.44       25.19     36.14 o 
 -13   9   3      402.17      423.72     43.21 o 
 -12   9   3      136.31       86.36     33.03 o 
 -11   9   3       66.03       81.36     31.56 o 
 -10   9   3     1594.69     1533.42     58.24 o 
  -9   9   3      645.84      642.08     26.84 o 
  -8   9   3     1081.72     1147.52     49.59 o 
  -7   9   3      203.38      161.96     27.59 o 
  -6   9   3      804.63      790.24     35.77 o 
  -5   9   3     1638.10     1806.96     47.17 o 
  -4   9   3    12307.62    12534.25    119.91 o 
  -3   9   3       55.50       58.21     21.97 o 
  -2   9   3     1917.06     1863.72     53.54 o 
  -1   9   3     1580.60     1598.75     49.62 o 
   0   9   3     2340.75     2119.15     42.28 o 
   1   9   3     1951.10     1646.00     37.93 o 
   2   9   3       12.34       13.41     16.21 o 
   3   9   3     1254.82     1304.44     33.51 o 
   4   9   3      295.27      342.87     29.15 o 
   5   9   3     8228.50     8333.27    103.27 o 
   6   9   3      105.80      147.55     27.62 o 
   7   9   3       19.65       17.30     25.82 o 
   8   9   3      239.65      200.85     32.55 o 
   9   9   3      255.22      250.02     36.05 o 
  10   9   3      445.86      527.75     43.59 o 
  11   9   3        5.67       70.95     33.61 o 
  12   9   3      218.57      317.21     50.09 o 
  13   9   3      701.19      879.05     67.14 o 
  14   9   3      206.52      288.26     49.94 o 
  15   9   3       76.94      135.64     63.51 o 
  16   9   3      703.92      596.70    126.30 o 
  17   9   3       70.96       33.36     82.75 o 
  18   9   3       31.08        9.66     74.64 o 
 -18  10   3        0.30      -15.41     49.83 o 
 -17  10   3       54.73       43.32     45.53 o 
 -16  10   3       64.94       18.69     48.44 o 
 -15  10   3        6.23        2.13     35.73 o 
 -14  10   3       87.64       53.01     42.54 o 
 -13  10   3       89.72       96.61     42.91 o 
 -12  10   3      237.36      243.87     41.72 o 
 -11  10   3       20.25       30.14     33.64 o 
 -10  10   3      629.15      712.39     49.67 o 
  -9  10   3      483.62      527.63     52.89 o 
  -8  10   3     4089.33     4076.13     74.23 o 
  -7  10   3     5166.15     5127.57     79.20 o 
  -6  10   3      827.93      951.48     39.21 o 
  -5  10   3     2741.92     2756.79     57.21 o 
  -4  10   3      640.33      842.88     51.44 o 
  -3  10   3      895.80      988.88     38.21 o 
  -2  10   3     1581.35     1606.10     62.04 o 
  -1  10   3      132.17      159.25     19.86 o 
   0  10   3      246.14      263.03     22.89 o 
   1  10   3    10031.30    10088.62     92.73 o 
   2  10   3     4282.69     4224.49     57.99 o 
   3  10   3        2.92      -13.31     16.75 o 
   4  10   3      440.20      507.02     32.84 o 
   5  10   3     2124.17     2237.83     61.71 o 
   6  10   3     5249.04     5202.40     90.72 o 
   7  10   3       26.83       14.70     27.66 o 
   8  10   3      605.37      651.99     50.49 o 
   9  10   3     1571.43     1680.94     73.69 o 
  10  10   3      170.11      188.15     37.52 o 
  11  10   3      924.68      934.31     93.74 o 
  12  10   3     3024.33     2971.72    164.00 o 
  13  10   3     2140.01     2050.33    125.96 o 
  14  10   3      149.89      150.66     60.71 o 
  15  10   3      381.28      466.97    203.81 o 
  16  10   3      132.92        8.26     76.04 o 
  17  10   3        4.80       23.31     77.83 o 
 -18  11   3      265.83      195.91     64.75 o 
 -17  11   3       73.07      117.19     49.75 o 
 -16  11   3       91.82      149.37     34.61 o 
 -15  11   3      462.11      418.27     56.49 o 
 -14  11   3      327.94      348.23     52.81 o 
 -13  11   3      211.06      233.45     48.51 o 
 -12  11   3       90.66        9.95     49.09 o 
 -11  11   3      672.11      796.14     53.32 o 
 -10  11   3       67.48      124.05     33.80 o 
  -9  11   3       44.98       31.69     30.52 o 
  -8  11   3     3947.30     3905.34     74.14 o 
  -7  11   3     3897.82     3846.48     71.96 o 
  -6  11   3      634.73      725.26     38.77 o 
  -5  11   3       18.32       -4.88     24.09 o 
  -4  11   3     7359.49     7125.57     91.69 o 
  -3  11   3     1010.72      989.87     39.84 o 
  -2  11   3    10634.60    10968.58    143.23 o 
  -1  11   3     1292.54     1286.75     32.55 o 
   0  11   3       37.35       74.34     25.94 o 
   1  11   3    24274.18    24942.13    175.36 o 
   2  11   3     1270.94     1326.10     38.41 o 
   3  11   3      376.17      386.78     26.32 o 
   4  11   3     1980.31     1871.80     44.58 o 
   5  11   3      329.80      371.47     36.71 o 
   6  11   3        3.39       45.11     31.46 o 
   7  11   3        2.57      -15.14     29.90 o 
   8  11   3       91.10       65.60     42.66 o 
   9  11   3      116.61      137.94     36.57 o 
  10  11   3      131.54      127.68     36.91 o 
  11  11   3        1.17       68.81     47.65 o 
  12  11   3       18.55        3.31     49.93 o 
  13  11   3      279.01      266.13     83.05 o 
  14  11   3      584.18      590.11     88.70 o 
  15  11   3      391.68      306.92    128.00 o 
  16  11   3       94.30       39.60     81.21 o 
  17  11   3      113.50      107.64     89.01 o 
 -17  12   3        0.77       24.59     45.97 o 
 -16  12   3       46.24       26.07     42.56 o 
 -15  12   3       73.83       83.41     49.32 o 
 -14  12   3       10.44      -14.10     42.95 o 
 -13  12   3        1.53       -1.95     43.36 o 
 -12  12   3       16.41       34.51     43.33 o 
 -11  12   3       89.91      111.33     38.91 o 
 -10  12   3       51.89       80.38     37.43 o 
  -9  12   3     2318.10     2357.53     87.89 o 
  -8  12   3      599.06      643.08     42.04 o 
  -7  12   3      837.11      902.92     45.22 o 
  -6  12   3     3060.05     3127.89     67.54 o 
  -5  12   3     1523.48     1500.11     50.48 o 
  -4  12   3     4201.77     4284.99     73.85 o 
  -3  12   3      340.38      378.94     31.38 o 
  -2  12   3     9304.13     8969.37    212.20 o 
  -1  12   3     1540.79     1480.32     35.43 o 
   0  12   3     1932.30     2029.99     49.97 o 
   1  12   3     9692.59     9612.20    130.18 o 
   2  12   3      186.65      301.52     26.52 o 
   3  12   3      199.02      221.93     27.43 o 
   4  12   3     5672.35     5883.41    126.47 o 
   5  12   3        0.61      -14.61     37.59 o 
   6  12   3      349.51      263.41     37.58 o 
   7  12   3      880.80      904.61     50.84 o 
   8  12   3       39.19       66.61     33.76 o 
   9  12   3      208.34      187.22     51.45 o 
  10  12   3      294.69      334.95     57.94 o 
  11  12   3     1747.50     1872.92     92.83 o 
  12  12   3      191.98      217.01     94.85 o 
  13  12   3        0.55       66.92     62.01 o 
  14  12   3        4.21      136.49     99.38 o 
  15  12   3      250.12      235.74     90.49 o 
  16  12   3      484.44      402.62    152.92 o 
 -17  13   3        4.55       44.55     44.13 o 
 -16  13   3      109.16      128.39     44.16 o 
 -15  13   3      228.16      309.61     57.86 o 
 -14  13   3      265.54      402.62     62.23 o 
 -13  13   3      253.63      271.59     54.93 o 
 -12  13   3      768.35      859.42     67.28 o 
 -11  13   3      221.50      212.57     56.14 o 
 -10  13   3      863.53      950.36     58.94 o 
  -9  13   3      876.16      862.94     56.45 o 
  -8  13   3       69.10       72.45     31.39 o 
  -7  13   3      670.44      637.33     42.86 o 
  -6  13   3        0.82      -23.91     28.18 o 
  -5  13   3     1656.10     1761.48     64.90 o 
  -4  13   3      622.62      753.93     42.40 o 
  -3  13   3     1077.39     1123.08     46.95 o 
  -2  13   3     3122.09     2999.18     75.52 o 
  -1  13   3        0.00       38.65     18.71 o 
   0  13   3     5543.19     5287.67     65.11 o 
   1  13   3     2070.19     1925.96     50.20 o 
   2  13   3       40.03       50.91     23.94 o 
   3  13   3      159.65      234.75     30.13 o 
   4  13   3     3736.28     3661.58     64.91 o 
   5  13   3     1940.06     1974.90     72.89 o 
   6  13   3      119.49      108.54     36.85 o 
   7  13   3     1292.04     1263.67     58.60 o 
   8  13   3      164.98      144.33     70.01 o 
   9  13   3     1597.69     1614.61     88.68 o 
  10  13   3        0.33       36.37     43.08 o 
  11  13   3      372.34      441.58     69.47 o 
  12  13   3      825.29      727.77    184.78 o 
  13  13   3     1233.85     1336.73    116.92 o 
  14  13   3      332.42      426.36     87.58 o 
  15  13   3      284.01      367.56     82.54 o 
  16  13   3      763.23      945.47    256.51 o 
 -16  14   3      724.80      752.67     70.15 o 
 -15  14   3       82.58       64.18     48.49 o 
 -14  14   3      461.96      428.79     63.76 o 
 -13  14   3       11.10       36.49     44.91 o 
 -12  14   3      539.35      486.74     84.26 o 
 -11  14   3     2265.77     2129.31     88.69 o 
 -10  14   3     2162.25     2259.24     98.48 o 
  -9  14   3       41.67       56.16     40.28 o 
  -8  14   3        2.03       48.54     36.77 o 
  -7  14   3      656.09      659.63     44.22 o 
  -6  14   3      365.00      385.83     40.65 o 
  -5  14   3      154.95      174.69     34.88 o 
  -4  14   3     1085.97     1178.03     50.94 o 
  -3  14   3        4.49        5.80     32.25 o 
  -2  14   3     2806.52     2785.83     71.62 o 
  -1  14   3      175.51      202.52     28.61 o 
   0  14   3      301.78      384.27     39.89 o 
   1  14   3       91.18       75.98     23.79 o 
   2  14   3     2282.24     2370.46     57.24 o 
   3  14   3      422.10      559.64     61.26 o 
   4  14   3     2010.05     1941.50     53.04 o 
   5  14   3        0.23       25.13     41.94 o 
   6  14   3       13.18      -21.37     72.56 o 
   7  14   3       57.85       47.17     57.01 o 
   8  14   3        0.73      -26.97     54.46 o 
   9  14   3      194.03      121.22     61.94 o 
  10  14   3       17.26      -35.95     57.68 o 
  11  14   3     1435.96     1402.70    236.06 o 
  12  14   3      767.08      643.86     94.24 o 
  13  14   3       51.07      203.61     72.01 o 
  14  14   3     3144.19     3131.78    163.65 o 
  15  14   3      144.74      203.16    110.68 o 
  16  14   3       44.08      124.66    131.70 o 
 -16  15   3      199.36      253.24     74.98 o 
 -15  15   3      192.92      227.74     57.02 o 
 -14  15   3       94.97       96.13     50.55 o 
 -13  15   3      174.04      184.37     56.33 o 
 -12  15   3      234.86      227.00     54.19 o 
 -11  15   3      684.16      821.74     69.78 o 
 -10  15   3     1221.43     1216.83     95.08 o 
  -9  15   3        4.13       13.60     43.87 o 
  -8  15   3      641.39      734.79     56.16 o 
  -7  15   3       68.74       58.44     38.78 o 
  -6  15   3      155.21      150.39     35.72 o 
  -5  15   3      940.79      953.12     50.23 o 
  -4  15   3        4.01      -34.21     34.22 o 
  -3  15   3       71.19       76.21     41.01 o 
  -2  15   3      118.74      191.38     48.19 o 
  -1  15   3     1153.48     1090.00     38.33 o 
   0  15   3      129.49      173.33     30.32 o 
   1  15   3      908.99      887.97     38.30 o 
   2  15   3     2116.22     2040.77     53.79 o 
   3  15   3      291.34      283.71     35.34 o 
   4  15   3     1515.77     1504.34     60.74 o 
   5  15   3      130.22      152.52     48.50 o 
   6  15   3      658.67      669.88     86.22 o 
   7  15   3      134.44      180.36     57.89 o 
   8  15   3      568.20      651.89    100.20 o 
   9  15   3      487.62      517.69     66.32 o 
  10  15   3     1207.95     1225.78     83.29 o 
  11  15   3      311.37      337.58     73.55 o 
  12  15   3      201.36      158.23     71.70 o 
  13  15   3      832.49      992.56    112.61 o 
  14  15   3     3220.38     3042.15    164.73 o 
  15  15   3     1120.73     1325.42    125.51 o 
 -15  16   3       99.51       62.52     54.44 o 
 -14  16   3     1618.26     1700.03     94.45 o 
 -13  16   3      670.65      618.79     69.65 o 
 -12  16   3       90.62       62.16     42.96 o 
 -11  16   3     2743.96     2880.99    104.62 o 
 -10  16   3     2139.96     2049.73     97.11 o 
  -9  16   3      171.66      161.71     49.82 o 
  -8  16   3       55.66       30.67     44.12 o 
  -7  16   3      209.00      180.11     43.32 o 
  -6  16   3      180.74      130.24     41.93 o 
  -5  16   3      410.26      404.50     62.88 o 
  -4  16   3      233.78      299.76     41.82 o 
  -3  16   3       54.86       -1.25     50.71 o 
  -2  16   3      114.60      110.68     47.15 o 
  -1  16   3     1694.77     1898.17     75.65 o 
   0  16   3     1060.26     1171.88     44.67 o 
   1  16   3     1499.59     1440.71     48.90 o 
   2  16   3       23.60       20.71     27.16 o 
   3  16   3      968.15      989.46     57.99 o 
   4  16   3       29.97       55.87     97.94 o 
   5  16   3     2453.77     2458.84     96.90 o 
   6  16   3      584.77      655.65     65.38 o 
   7  16   3       20.50      -42.07     49.84 o 
   8  16   3      276.62      209.19     55.15 o 
   9  16   3      110.09      212.74     53.88 o 
  10  16   3       44.12      -10.63     49.43 o 
  11  16   3     2455.63     2595.90    129.88 o 
  12  16   3      169.40      105.79     68.83 o 
  13  16   3     1934.25     1795.73    140.97 o 
  14  16   3     1848.91     2086.28    196.61 o 
 -15  17   3       62.48       17.46     53.38 o 
 -14  17   3      209.90      228.34     60.04 o 
 -13  17   3      217.92      265.04     61.06 o 
 -12  17   3      136.09      186.99     57.66 o 
 -11  17   3     3341.56     3284.12    112.29 o 
 -10  17   3      294.16      249.09     75.23 o 
  -9  17   3      219.90      215.75     55.30 o 
  -8  17   3      311.63      469.13     58.38 o 
  -7  17   3       27.62      -30.62     41.83 o 
  -6  17   3      309.27      330.85     47.03 o 
  -5  17   3       74.50       54.15     50.62 o 
  -4  17   3     1096.76     1185.09     90.05 o 
  -3  17   3     2058.87     2103.31     89.63 o 
  -2  17   3     2481.16     2306.78     87.77 o 
  -1  17   3     3653.58     3415.44    113.09 o 
   0  17   3      745.20      767.89     56.48 o 
   1  17   3     2566.60     2574.68     66.34 o 
   2  17   3      176.67      200.79     60.54 o 
   3  17   3     2080.61     1980.24     75.31 o 
   4  17   3      137.36      129.49     61.67 o 
   5  17   3     3842.24     3719.91     98.84 o 
   6  17   3      227.71      154.37     52.32 o 
   7  17   3      212.74       81.81     55.24 o 
   8  17   3     1724.14     1757.77     88.90 o 
   9  17   3     1076.14      976.79     76.35 o 
  10  17   3      220.33      264.98     63.26 o 
  11  17   3      624.05      680.48     92.29 o 
  12  17   3       33.57      129.94     92.41 o 
  13  17   3     1213.07     1429.16    185.88 o 
  14  17   3       85.74      175.27    157.30 o 
 -14  18   3      564.61      499.34     72.72 o 
 -13  18   3       61.96       86.63     54.75 o 
 -12  18   3      697.52      829.93     76.86 o 
 -11  18   3      298.20      273.94     66.27 o 
 -10  18   3      605.13      609.00     67.93 o 
  -9  18   3      573.63      468.09     63.18 o 
  -8  18   3        0.09      -88.88     44.44 o 
  -7  18   3        1.37       -5.02     70.20 o 
  -6  18   3       41.98       72.59     46.35 o 
  -5  18   3     2298.57     2245.21     88.28 o 
  -4  18   3     2568.41     2514.62     95.61 o 
  -3  18   3     8018.75     7831.06    148.50 o 
  -2  18   3    13322.02    12131.37    174.87 o 
  -1  18   3      800.05      771.43     65.41 o 
   0  18   3     1637.26     1552.47     95.23 o 
   1  18   3      244.19      310.24     92.06 o 
   2  18   3     1228.52     1176.09     60.89 o 
   3  18   3     1264.98     1353.24     67.51 o 
   4  18   3     2556.23     2551.16     84.09 o 
   5  18   3     2723.01     2659.07    106.13 o 
   6  18   3      359.81      272.45     49.01 o 
   7  18   3      751.18      919.65     65.36 o 
   8  18   3      942.99      918.96     73.45 o 
   9  18   3       12.08       34.35     62.14 o 
  10  18   3       19.77       24.78     52.06 o 
  11  18   3       61.91       75.92     68.25 o 
  12  18   3       27.17       63.09     60.92 o 
  13  18   3      735.23      708.69    121.52 o 
 -13  19   3        3.56       95.33     55.16 o 
 -12  19   3        1.81       -5.08     52.07 o 
 -11  19   3      739.05      610.02     70.32 o 
 -10  19   3      392.82      396.66     62.61 o 
  -9  19   3       52.52       43.23     49.21 o 
  -8  19   3      120.98       59.98     49.26 o 
  -7  19   3        3.20        4.51     54.11 o 
  -6  19   3       73.23       -1.56     40.99 o 
  -5  19   3       84.79       88.70     64.25 o 
  -4  19   3      538.72      725.96     67.04 o 
  -3  19   3     1861.11     2078.90     84.90 o 
  -2  19   3       99.30      299.70     55.89 o 
  -1  19   3     1177.20     1228.86     81.75 o 
   0  19   3     2742.94     2526.61    133.53 o 
   1  19   3        7.99       45.50     99.09 o 
   2  19   3      357.20      388.97     89.67 o 
   3  19   3      427.32      470.73     92.20 o 
   4  19   3       56.83       25.30     79.40 o 
   5  19   3      274.14      257.65     65.20 o 
   6  19   3     2504.77     2465.28     88.87 o 
   7  19   3       25.78       35.08     44.11 o 
   8  19   3       35.66       61.32     40.63 o 
   9  19   3      419.28      484.03     61.05 o 
  10  19   3      255.19      319.97     56.65 o 
  11  19   3       37.22       21.68     85.31 o 
  12  19   3       42.35       53.82     60.24 o 
 -12  20   3       14.55      -20.15     54.53 o 
 -11  20   3        1.82      -18.02     47.14 o 
 -10  20   3       21.92       40.11     51.97 o 
  -9  20   3      401.90      483.49     68.79 o 
  -8  20   3        0.06       -8.72     53.19 o 
  -7  20   3      197.59      204.35     54.61 o 
  -6  20   3      316.49      315.48     58.44 o 
  -5  20   3     1363.08     1443.48     92.71 o 
  -4  20   3        2.23      -35.23     59.13 o 
  -3  20   3      337.52      326.25     67.29 o 
  -2  20   3     2146.56     2196.75    134.39 o 
  -1  20   3     1951.00     1687.50    124.73 o 
   0  20   3       28.59       80.78     85.76 o 
   1  20   3     1101.17     1197.60    115.80 o 
   2  20   3       51.10       25.82     81.03 o 
   3  20   3      310.26      296.20     92.29 o 
   4  20   3      505.36      399.52     97.75 o 
   5  20   3       47.37       71.92     43.38 o 
   6  20   3      662.69      660.61     62.28 o 
   7  20   3       10.73       29.58     43.54 o 
   8  20   3       29.58      -78.19     44.04 o 
   9  20   3       70.88       29.74     60.07 o 
  10  20   3       32.37       46.67     52.67 o 
  11  20   3       17.57       22.78     56.25 o 
 -11  21   3      719.71      844.73     79.51 o 
 -10  21   3       10.83      -33.69     70.37 o 
  -9  21   3      705.30      648.76     72.05 o 
  -8  21   3        1.90       13.45     49.64 o 
  -7  21   3        6.28      -47.31     51.51 o 
  -6  21   3      108.35      114.28     67.29 o 
  -5  21   3        0.59       -4.61     69.47 o 
  -4  21   3      182.44      106.27     91.20 o 
  -3  21   3       71.78       29.82     83.91 o 
  -2  21   3      120.93      -63.85     87.34 o 
  -1  21   3     1140.83     1196.20    115.19 o 
   0  21   3        9.57       97.77     84.21 o 
   1  21   3      502.71      510.34     99.16 o 
   2  21   3        5.36       18.75    117.55 o 
   3  21   3       53.97        1.61     88.43 o 
   4  21   3      129.79      129.09     89.16 o 
   5  21   3      125.71       32.61     88.19 o 
   6  21   3        9.69       33.38     43.95 o 
   7  21   3       25.46      -22.92     53.22 o 
   8  21   3        3.40       -8.55     47.33 o 
   9  21   3        3.58      -13.67     42.07 o 
  10  21   3       44.65      107.62     77.57 o 
 -10  22   3      189.36      288.79     65.72 o 
  -9  22   3       63.78      125.35     54.47 o 
  -8  22   3      115.25      108.87     57.41 o 
  -7  22   3      601.48      614.38     82.93 o 
  -6  22   3     1809.46     1840.93    106.92 o 
  -5  22   3      150.21      125.52     66.77 o 
  -4  22   3        0.23      -67.82     86.44 o 
  -3  22   3        4.49      -28.21     84.67 o 
  -2  22   3       94.72       52.98    112.44 o 
  -1  22   3      785.60      891.82    113.87 o 
   0  22   3       49.94      -26.51     90.32 o 
   1  22   3       69.94       77.51     88.80 o 
   2  22   3      314.08      338.77    108.30 o 
   3  22   3      218.81      292.60     95.34 o 
   4  22   3      530.93      523.80    100.50 o 
   5  22   3      245.13      217.51     99.57 o 
   6  22   3      121.58       59.84     88.30 o 
   7  22   3      856.53      875.60     90.62 o 
   8  22   3       15.45       36.87     49.74 o 
   9  22   3      337.50      281.62     93.48 o 
  -8  23   3      208.18      118.13     56.61 o 
  -7  23   3       77.96       14.82     72.71 o 
  -6  23   3       90.39       92.86     98.95 o 
  -5  23   3       25.33      -19.49    146.64 o 
  -4  23   3       14.91      -38.79     89.54 o 
  -3  23   3      294.98      220.91     95.51 o 
  -2  23   3      146.72      161.56    100.01 o 
  -1  23   3        2.83       88.11     92.35 o 
   0  23   3      529.11      388.00    114.74 o 
   1  23   3      150.10      109.75     93.99 o 
   2  23   3       46.67      114.37     96.14 o 
   3  23   3     1173.66     1270.99    200.30 o 
   4  23   3        5.18      104.36     92.01 o 
   5  23   3      207.58      167.21     94.02 o 
   6  23   3     1300.76     1131.27    118.67 o 
   7  23   3       19.56      -47.41     87.59 o 
  -6  24   3        0.45      -20.02     91.34 o 
  -5  24   3        0.56      -17.43     92.09 o 
  -4  24   3       90.42      177.37     95.73 o 
  -3  24   3      550.36      412.59    105.63 o 
  -2  24   3      733.79      529.74    107.95 o 
  -1  24   3       36.95        6.31     93.69 o 
   0  24   3        3.80      191.08    103.98 o 
   1  24   3      816.49      843.31    115.90 o 
   2  24   3        4.68      116.64     95.71 o 
   3  24   3       12.23       71.62     89.93 o 
   4  24   3      139.16      -35.47    111.51 o 
   5  24   3      198.08      325.57    100.27 o 
  -2  25   3       55.82       98.44     98.69 o 
  -1  25   3      746.26      914.63    172.75 o 
   0  25   3       45.54      243.98    101.65 o 
   1  25   3      130.49       56.55    100.84 o 
 -20   0   4      458.50      556.05     74.22 o 
 -19   0   4      194.62      130.20     69.52 o 
 -18   0   4      130.04      186.76     50.81 o 
 -17   0   4     1574.14     1566.40     74.48 o 
 -16   0   4     2022.51     2253.29     81.27 o 
 -15   0   4      718.07      850.59     83.65 o 
 -14   0   4     5449.60     5158.10    108.62 o 
 -13   0   4       28.17       77.07     34.34 o 
 -12   0   4     8025.46     7554.85    120.66 o 
 -11   0   4      916.98      959.57     48.71 o 
 -10   0   4     1447.36     1277.49     49.75 o 
  -9   0   4     1016.02     1039.02     49.82 o 
  -8   0   4     6881.21     7132.20    109.02 o 
  -7   0   4     3207.16     3033.16     59.63 o 
  -6   0   4     3025.48     2832.20     55.03 o 
  -5   0   4    36546.79    35156.55    276.97 o 
  -4   0   4      256.29      313.49     25.48 o 
  -3   0   4     1309.94     1135.37     43.93 o 
  -2   0   4      228.62      249.64     23.13 o 
  -1   0   4     2116.79     2002.61     40.70 o 
   0   0   4      580.11      625.61     30.64 o 
   1   0   4     3284.73     3074.55     60.44 o 
   2   0   4    16358.31    17043.12    186.82 o 
   3   0   4     3323.61     3468.13     73.30 o 
   4   0   4    27479.22    28393.73    293.03 o 
   5   0   4    17323.35    16703.12    382.49 o 
   6   0   4      510.83      683.85     51.76 o 
   7   0   4      606.30      863.75     75.30 o 
   8   0   4      825.22      832.33     63.88 o 
   9   0   4    13401.47    13060.46    184.90 o 
  10   0   4      955.11     1007.78     53.01 o 
  11   0   4     2569.31     2523.75     81.14 o 
  12   0   4       18.46      -25.93     55.14 o 
  13   0   4        2.69       54.81     65.46 o 
  14   0   4     1099.04     1106.25    132.33 o 
  15   0   4      113.01      -13.04     57.25 o 
  16   0   4       26.73      143.09     76.72 o 
  17   0   4     1962.82     2316.68    186.47 o 
  18   0   4     1826.80     1601.80    174.57 o 
  19   0   4     2807.85     2736.83    213.50 o 
 -20   1   4      408.82      430.99     44.51 o 
 -19   1   4      190.70      262.39     41.60 o 
 -18   1   4       92.47       99.60     33.41 o 
 -17   1   4      383.59      366.97     45.79 o 
 -16   1   4     1659.94     1734.56     53.12 o 
 -15   1   4     1738.04     1648.88     50.22 o 
 -14   1   4      577.76      657.41     36.56 o 
 -13   1   4     6806.30     6410.22     85.50 o 
 -12   1   4        4.17      -17.78     19.07 o 
 -11   1   4       24.35       25.99     19.55 o 
 -10   1   4      629.37      776.42     31.50 o 
  -9   1   4      667.36      771.07     33.02 o 
  -8   1   4      297.03      372.07     21.12 o 
  -7   1   4      635.50      611.33     22.90 o 
  -6   1   4     1605.19     1712.53     31.69 o 
  -5   1   4     1352.78     1383.80     27.07 o 
  -4   1   4      101.41      111.43     13.86 o 
  -3   1   4        6.81       -4.24     13.62 o 
  -2   1   4      374.62      372.53     19.87 o 
  -1   1   4    15311.75    13709.53    100.87 o 
   0   1   4      747.77      716.41     23.86 o 
   1   1   4     7210.14     6966.15     67.03 o 
   2   1   4    26660.10    26742.73    208.65 o 
   3   1   4     8872.12     9208.54     87.65 o 
   4   1   4     1952.49     1813.05     39.83 o 
   5   1   4     2650.14     2795.76     60.15 o 
   6   1   4      362.63      346.92     31.05 o 
   7   1   4     9318.31     9716.07    134.32 o 
   8   1   4      623.40      620.64     40.18 o 
   9   1   4      321.38      348.38     29.70 o 
  10   1   4      284.45      256.23     40.05 o 
  11   1   4       93.10       83.88     30.05 o 
  12   1   4       83.80      122.04     46.43 o 
  13   1   4       52.08       17.24     45.83 o 
  14   1   4      207.88      226.45     60.07 o 
  15   1   4       28.18       17.51     45.25 o 
  16   1   4       18.06       22.26     48.08 o 
  17   1   4     1261.17     1497.57    142.02 o 
  18   1   4      176.57      295.08     71.80 o 
  19   1   4      123.99      172.46     68.10 o 
 -20   2   4        1.23        5.06     32.54 o 
 -19   2   4       12.78       51.86     32.44 o 
 -18   2   4        4.18       56.01     29.93 o 
 -17   2   4      331.47      329.06     35.70 o 
 -16   2   4      683.99      635.54     38.70 o 
 -15   2   4     3062.56     2874.60     62.06 o 
 -14   2   4      935.04      983.93     42.93 o 
 -13   2   4      768.86      824.82     43.65 o 
 -12   2   4      123.37       98.65     23.08 o 
 -11   2   4       50.30       23.09     18.52 o 
 -10   2   4     2341.69     2257.32     54.88 o 
  -9   2   4        0.58       20.09     16.62 o 
  -8   2   4      529.21      725.54     27.30 o 
  -7   2   4     2381.12     2234.19     38.63 o 
  -6   2   4    11281.87    10766.51     82.01 o 
  -5   2   4      146.31      145.66     14.76 o 
  -4   2   4     5725.47     5521.54     51.36 o 
  -3   2   4     5038.62     4781.05     51.22 o 
  -2   2   4     1157.68     1073.04     30.52 o 
  -1   2   4     3047.28     3048.82     40.79 o 
   0   2   4      213.32      215.60     17.38 o 
   1   2   4    19694.54    19067.58    131.22 o 
   2   2   4    17420.49    16434.60    155.38 o 
   3   2   4   141841.56   144704.44    909.78 o 
   4   2   4     2390.55     2403.94     52.26 o 
   5   2   4       16.83       39.88     22.24 o 
   6   2   4     4143.49     4105.29     75.56 o 
   7   2   4        1.07      -14.29     20.02 o 
   8   2   4       35.08        6.11     20.99 o 
   9   2   4       62.36       50.55     21.77 o 
  10   2   4      278.95      414.94     25.96 o 
  11   2   4      407.78      471.68     31.86 o 
  12   2   4     1603.28     1436.40     61.98 o 
  13   2   4      138.94       78.30     65.01 o 
  14   2   4       91.09       -6.37     57.19 o 
  15   2   4      658.63      715.97     81.39 o 
  16   2   4       91.49       13.35     48.53 o 
  17   2   4       60.53      103.17     56.91 o 
  18   2   4      799.51      775.89     95.42 o 
  19   2   4      263.96      243.59     74.31 o 
 -20   3   4      128.93      137.50     35.45 o 
 -19   3   4      528.11      539.97     48.65 o 
 -18   3   4       94.75       81.87     30.46 o 
 -17   3   4      240.67      223.03     33.70 o 
 -16   3   4     1305.07     1285.46     49.52 o 
 -15   3   4     1298.66     1277.56     47.77 o 
 -14   3   4       21.20       28.22     26.67 o 
 -13   3   4     1092.77     1097.80     42.24 o 
 -12   3   4      305.25      318.45     30.11 o 
 -11   3   4        8.81       18.11     19.46 o 
 -10   3   4      738.71      808.47     31.08 o 
  -9   3   4      312.38      319.06     26.58 o 
  -8   3   4    15226.24    15271.90    118.06 o 
  -7   3   4     5348.47     5544.04     60.41 o 
  -6   3   4    17353.60    17154.51    109.42 o 
  -5   3   4       49.68       75.23     13.11 o 
  -4   3   4      905.30      943.12     27.18 o 
  -3   3   4      113.51      136.05     19.04 o 
  -2   3   4      725.05      724.87     24.42 o 
  -1   3   4     1560.04     1622.54     41.63 o 
   0   3   4     4992.12     4754.98     50.99 o 
   1   3   4    96648.56    93800.27    721.53 o 
   2   3   4    11967.55    11720.08     92.75 o 
   3   3   4    22127.06    22594.39    157.24 o 
   4   3   4     2281.45     2421.70     48.84 o 
   5   3   4     1020.51     1027.06     40.66 o 
   6   3   4     3766.22     4053.39    106.21 o 
   7   3   4       54.23       93.49     19.76 o 
   8   3   4      263.01      314.89     25.67 o 
   9   3   4      288.81      321.77     25.39 o 
  10   3   4     5861.33     5933.82     75.52 o 
  11   3   4      836.82      915.59     37.04 o 
  12   3   4      443.07      439.66     46.45 o 
  13   3   4     1452.26     1505.27     99.33 o 
  14   3   4      323.46      345.79     65.27 o 
  15   3   4      158.32      234.95     60.95 o 
  16   3   4       89.40      135.84     64.32 o 
  17   3   4        0.02       32.96     49.71 o 
  18   3   4       60.22       18.13     53.13 o 
 -20   4   4        3.11      -41.09     42.58 o 
 -19   4   4        6.32       78.15     33.00 o 
 -18   4   4       89.19       77.68     33.32 o 
 -17   4   4       70.36       80.88     30.67 o 
 -16   4   4      429.22      325.59     34.53 o 
 -15   4   4     1928.98     1784.83     56.95 o 
 -14   4   4      633.03      656.20     38.19 o 
 -13   4   4     3524.39     3306.46     62.63 o 
 -12   4   4      884.30      890.55     37.14 o 
 -11   4   4      255.83      262.66     24.98 o 
 -10   4   4      511.28      544.59     27.16 o 
  -9   4   4     2155.50     2333.11     42.48 o 
  -8   4   4      111.98      212.43     20.07 o 
  -7   4   4     1188.97     1198.78     27.90 o 
  -6   4   4        9.41        3.89     14.58 o 
  -5   4   4      201.63      175.86     17.08 o 
  -4   4   4       38.02       17.06     16.66 o 
  -3   4   4      217.42      293.34     20.22 o 
  -2   4   4       95.97      143.74     21.80 o 
  -1   4   4    23751.87    21725.83    168.23 o 
   0   4   4    64664.13    61008.93    372.85 o 
   1   4   4    16946.63    16322.50    157.82 o 
   2   4   4     4390.55     3861.66     45.01 o 
   3   4   4     5886.48     5886.64     66.65 o 
   4   4   4     2308.01     2253.06     44.21 o 
   5   4   4     2902.51     3003.04     50.59 o 
   6   4   4        9.67       28.49     17.55 o 
   7   4   4     3140.54     3313.43     55.06 o 
   8   4   4      324.89      492.24     29.51 o 
   9   4   4     2494.83     2822.02     54.92 o 
  10   4   4      398.59      517.17     29.91 o 
  11   4   4     3457.07     3481.66     84.87 o 
  12   4   4     1428.24     1558.96     64.94 o 
  13   4   4      114.54      134.41     46.52 o 
  14   4   4     1257.15     1355.78     98.73 o 
  15   4   4      316.55      319.59     76.45 o 
  16   4   4        0.44      -17.14     52.52 o 
  17   4   4      100.23       74.76     89.80 o 
  18   4   4      113.26       35.07     52.07 o 
 -19   5   4      132.46      155.37     49.12 o 
 -18   5   4      185.44      276.43     48.16 o 
 -17   5   4      318.53      302.78     37.19 o 
 -16   5   4       80.23       37.42     27.14 o 
 -15   5   4       72.10       70.08     26.43 o 
 -14   5   4       11.77       14.09     26.93 o 
 -13   5   4      157.35      132.81     25.78 o 
 -12   5   4     1741.41     1744.16     46.71 o 
 -11   5   4      127.42       91.80     22.12 o 
 -10   5   4        4.97       19.50     17.27 o 
  -9   5   4      449.09      511.16     25.90 o 
  -8   5   4     2640.16     2816.86     45.20 o 
  -7   5   4    14928.50    15416.43    121.71 o 
  -6   5   4      202.66      270.45     24.71 o 
  -5   5   4    37050.65    35562.47    234.48 o 
  -4   5   4       48.35       27.56     17.01 o 
  -3   5   4     8049.06     8070.59     80.95 o 
  -2   5   4     2277.64     2272.50     47.76 o 
  -1   5   4    31775.87    28168.14    216.26 o 
   0   5   4    44986.71    42799.19    258.69 o 
   1   5   4    19561.33    18768.89    216.12 o 
   2   5   4    76498.85    74670.41    471.01 o 
   3   5   4     4677.33     4532.32     59.99 o 
   4   5   4     2662.94     2615.01     51.48 o 
   5   5   4     2739.93     2596.09     41.10 o 
   6   5   4      433.61      502.52     25.85 o 
   7   5   4     4013.60     3862.49     59.37 o 
   8   5   4       43.25       66.76     19.89 o 
   9   5   4      731.13      933.70     37.53 o 
  10   5   4      383.06      383.21     32.59 o 
  11   5   4     1101.65     1209.32     62.90 o 
  12   5   4     9249.76     9208.72    296.73 o 
  13   5   4       64.49       34.47     43.52 o 
  14   5   4        7.60      -31.32     51.46 o 
  15   5   4       11.99       18.43     43.39 o 
  16   5   4       78.26      152.80     57.21 o 
  17   5   4      255.45      176.97     59.97 o 
  18   5   4        0.69       32.60     50.03 o 
 -19   6   4       10.83        2.56     50.18 o 
 -18   6   4       43.32       71.80     39.94 o 
 -17   6   4      194.88      182.34     44.01 o 
 -16   6   4      458.32      435.83     40.83 o 
 -15   6   4       21.03        5.18     24.67 o 
 -14   6   4      130.88      112.50     26.70 o 
 -13   6   4      197.46      225.25     35.07 o 
 -12   6   4     1473.55     1525.85     44.10 o 
 -11   6   4      289.59      308.17     26.62 o 
 -10   6   4       91.23      106.52     20.94 o 
  -9   6   4      605.59      568.06     26.14 o 
  -8   6   4      537.58      597.17     23.78 o 
  -7   6   4     1112.93     1073.74     28.63 o 
  -6   6   4     1250.75     1252.22     50.04 o 
  -5   6   4     4725.63     4563.33     71.53 o 
  -4   6   4     4509.83     4373.62     57.46 o 
  -3   6   4      642.75      646.79     28.91 o 
  -2   6   4     1221.30     1172.21     41.50 o 
  -1   6   4       72.51       85.38     25.15 o 
   0   6   4    18595.42    17608.99    137.86 o 
   1   6   4     7425.12     6392.06     64.61 o 
   2   6   4     6016.06     5476.23     63.18 o 
   3   6   4      271.85      357.83     26.09 o 
   4   6   4      960.32      930.46     33.65 o 
   5   6   4     1047.69     1163.23     48.77 o 
   6   6   4      338.85      454.53     30.88 o 
   7   6   4       15.85       16.78     15.68 o 
   8   6   4       22.12       61.28     20.28 o 
   9   6   4      781.78      832.89     36.88 o 
  10   6   4     3004.10     2840.89     54.15 o 
  11   6   4      570.08      742.99     47.80 o 
  12   6   4     1284.99     1454.84     78.19 o 
  13   6   4      784.41      765.06     62.64 o 
  14   6   4       19.89       78.97     48.75 o 
  15   6   4      236.94      278.88     62.66 o 
  16   6   4      306.75      364.03     73.33 o 
  17   6   4       20.73       72.77     51.62 o 
  18   6   4       49.32      116.38     58.78 o 
 -19   7   4       68.97      128.90     46.29 o 
 -18   7   4       62.62       85.09     39.20 o 
 -17   7   4      596.19      592.10     56.88 o 
 -16   7   4      112.13       94.43     39.99 o 
 -15   7   4      116.29       90.01     34.70 o 
 -14   7   4     2304.85     2157.88     54.56 o 
 -13   7   4       94.20       64.34     24.71 o 
 -12   7   4        0.01        8.17     21.31 o 
 -11   7   4      245.90      257.60     25.18 o 
 -10   7   4     1075.59     1218.49     36.58 o 
  -9   7   4      182.50      185.86     19.17 o 
  -8   7   4     4520.46     4549.57     62.54 o 
  -7   7   4     2256.41     2020.39     49.02 o 
  -6   7   4     4487.26     4443.88     76.30 o 
  -5   7   4     2496.30     2382.11     49.63 o 
  -4   7   4     2171.89     2007.16     48.29 o 
  -3   7   4     1455.69     1396.31     39.47 o 
  -2   7   4     3823.85     3898.64     64.53 o 
  -1   7   4     1654.99     1480.36     46.29 o 
   0   7   4      272.55      505.10     26.53 o 
   1   7   4      921.62      967.19     33.88 o 
   2   7   4     5633.15     5564.63     75.41 o 
   3   7   4     1991.84     1990.09     43.29 o 
   4   7   4    11564.95    12344.10    110.45 o 
   5   7   4      211.33      258.80     28.15 o 
   6   7   4       46.06       40.56     26.73 o 
   7   7   4     2379.56     2135.39     56.66 o 
   8   7   4      286.86      318.09     21.60 o 
   9   7   4     1965.29     1767.58     41.10 o 
  10   7   4     4401.32     4659.98     66.64 o 
  11   7   4     7978.24     8037.57    160.52 o 
  12   7   4     5972.99     5768.52    139.06 o 
  13   7   4      365.68      309.41     49.53 o 
  14   7   4      146.50      206.05     57.90 o 
  15   7   4      958.04     1120.02     94.44 o 
  16   7   4       14.79       51.09     49.34 o 
  17   7   4       28.92       35.72     55.19 o 
  18   7   4       64.81      168.34    100.01 o 
 -19   8   4       63.75       20.29     44.38 o 
 -18   8   4       19.31       43.18     49.45 o 
 -17   8   4      362.95      286.36     49.79 o 
 -16   8   4      208.99      179.66     43.28 o 
 -15   8   4       29.86       14.62     36.66 o 
 -14   8   4      498.68      487.84     44.62 o 
 -13   8   4      208.88      230.31     40.33 o 
 -12   8   4      101.52      130.31     32.75 o 
 -11   8   4       26.34       12.33     19.80 o 
 -10   8   4       25.33        9.64     17.11 o 
  -9   8   4      163.38      189.80     25.34 o 
  -8   8   4       27.79        6.48     16.93 o 
  -7   8   4      642.00      641.20     32.28 o 
  -6   8   4     1658.74     1911.76     48.31 o 
  -5   8   4      465.49      479.31     30.26 o 
  -4   8   4     8954.38     8838.97    104.41 o 
  -3   8   4     8253.86     7815.73     88.12 o 
  -2   8   4     2014.45     2108.22     59.88 o 
  -1   8   4     8347.30     8193.86     84.89 o 
   0   8   4      170.53      164.96     23.46 o 
   1   8   4     4860.10     4830.16     66.90 o 
   2   8   4      719.01      812.59     27.85 o 
   3   8   4     6283.36     6251.88     75.22 o 
   4   8   4      808.72      808.30     34.17 o 
   5   8   4      446.41      462.21     33.04 o 
   6   8   4      821.32      905.71     43.64 o 
   7   8   4      112.51      121.70     36.06 o 
   8   8   4      315.31      303.03     36.25 o 
   9   8   4        0.26      -15.15     28.90 o 
  10   8   4      182.15      113.23     26.21 o 
  11   8   4       47.86       29.65     37.15 o 
  12   8   4    12078.44    11558.29    242.24 o 
  13   8   4     2451.87     2409.47    178.41 o 
  14   8   4       31.80       20.15     37.99 o 
  15   8   4        0.14       22.40     44.77 o 
  16   8   4       16.75       51.10     47.77 o 
  17   8   4      733.77      666.35    134.54 o 
  18   8   4        5.10      -48.97     71.78 o 
 -18   9   4     1250.45     1312.79     80.66 o 
 -17   9   4       90.94       86.42     42.96 o 
 -16   9   4       96.60       76.27     41.70 o 
 -15   9   4      247.28      316.42     47.33 o 
 -14   9   4      316.84      308.39     41.20 o 
 -13   9   4      174.38      159.88     36.89 o 
 -12   9   4      325.05      344.72     40.59 o 
 -11   9   4      145.16      131.44     33.04 o 
 -10   9   4       10.92        8.04     27.18 o 
  -9   9   4      765.16      811.37     31.35 o 
  -8   9   4     3413.82     3659.83     69.35 o 
  -7   9   4     2780.05     2804.90     59.90 o 
  -6   9   4     6955.59     7113.41     90.07 o 
  -5   9   4      817.03      994.83     39.08 o 
  -4   9   4      142.28      241.21     43.97 o 
  -3   9   4      370.58      406.93     28.93 o 
  -2   9   4       17.67        6.71     26.16 o 
  -1   9   4      647.59      737.04     29.85 o 
   0   9   4     3577.19     3474.32     71.63 o 
   1   9   4       20.28       14.58     18.05 o 
   2   9   4      534.38      548.38     27.28 o 
   3   9   4      780.82      925.46     36.36 o 
   4   9   4      588.30      691.45     49.95 o 
   5   9   4      920.89      922.72     43.60 o 
   6   9   4      202.83      176.49     30.52 o 
   7   9   4      233.87      228.88     33.88 o 
   8   9   4     1381.01     1388.20     61.98 o 
   9   9   4      141.03      176.95     34.90 o 
  10   9   4      474.42      482.30     44.81 o 
  11   9   4     3683.08     3590.75    196.65 o 
  12   9   4     3333.60     3296.39    109.14 o 
  13   9   4     2535.79     2556.71    121.90 o 
  14   9   4      408.73      519.66     88.64 o 
  15   9   4     1719.85     1309.12    154.63 o 
  16   9   4      173.86      204.87     96.35 o 
  17   9   4       22.82       56.61     81.55 o 
 -18  10   4       85.43      122.14     39.94 o 
 -17  10   4      138.94      138.12     51.24 o 
 -16  10   4       70.37       17.75     39.55 o 
 -15  10   4      544.34      668.42     57.34 o 
 -14  10   4       29.34      -14.56     33.78 o 
 -13  10   4      560.88      554.80     46.87 o 
 -12  10   4       71.04       43.81     32.36 o 
 -11  10   4      102.81       29.81     34.39 o 
 -10  10   4      459.15      488.08     41.01 o 
  -9  10   4      967.43     1062.39     52.86 o 
  -8  10   4      304.96      339.08     34.11 o 
  -7  10   4     3900.02     3708.84     69.37 o 
  -6  10   4     3759.08     3785.34     67.80 o 
  -5  10   4        3.39        1.48     22.95 o 
  -4  10   4      140.85      165.48     32.16 o 
  -3  10   4      358.27      395.02     40.02 o 
  -2  10   4       21.03       80.85     29.59 o 
  -1  10   4       73.43      144.80     22.13 o 
   0  10   4      483.76      454.98     29.72 o 
   1  10   4    16209.23    16006.37    131.83 o 
   2  10   4     2843.56     2901.77     51.65 o 
   3  10   4     2806.90     3025.61     47.94 o 
   4  10   4     3689.97     3472.14     66.27 o 
   5  10   4     2385.33     2263.26     61.11 o 
   6  10   4        0.32       37.00     27.96 o 
   7  10   4      765.43      807.95     76.88 o 
   8  10   4      241.33      214.27     37.47 o 
   9  10   4        7.48        3.69     32.05 o 
  10  10   4     1526.81     1517.74     62.99 o 
  11  10   4       67.05       62.22     39.49 o 
  12  10   4      902.38     1072.89     74.00 o 
  13  10   4     3201.60     3270.23    198.34 o 
  14  10   4      465.46      478.78    211.99 o 
  15  10   4      966.55      860.34    142.93 o 
  16  10   4     1564.41     1265.25    163.67 o 
  17  10   4      136.75       38.44     90.88 o 
 -18  11   4      180.58      214.95     54.09 o 
 -17  11   4       51.60       19.44     48.69 o 
 -16  11   4     1002.60      891.36     83.82 o 
 -15  11   4       39.94       18.51     45.43 o 
 -14  11   4        9.63      -45.88     40.08 o 
 -13  11   4      351.18      356.89     53.23 o 
 -12  11   4     1429.17     1589.85     67.83 o 
 -11  11   4       77.13       45.84     39.01 o 
 -10  11   4     2306.00     2155.91     64.72 o 
  -9  11   4     2898.69     2805.27     68.97 o 
  -8  11   4     1624.59     1737.35     59.16 o 
  -7  11   4      148.59      139.30     31.72 o 
  -6  11   4      129.16      117.92     29.93 o 
  -5  11   4     8134.05     8383.63    129.56 o 
  -4  11   4     3769.35     3765.56     68.94 o 
  -3  11   4       67.49       45.29     36.00 o 
  -2  11   4     1084.37      996.35     48.85 o 
  -1  11   4     4740.71     4816.71     87.21 o 
   0  11   4      899.63      786.48     32.94 o 
   1  11   4    12546.42    11996.18    155.35 o 
   2  11   4     1750.78     1789.76     43.28 o 
   3  11   4     3497.93     3353.45     58.22 o 
   4  11   4     2067.03     1948.04     54.87 o 
   5  11   4      289.42      285.95     34.53 o 
   6  11   4      773.27      694.87     45.35 o 
   7  11   4        2.38      -11.67     30.05 o 
   8  11   4     2116.26     2005.11     68.48 o 
   9  11   4      331.21      364.52     42.87 o 
  10  11   4      556.27      469.95     47.24 o 
  11  11   4        0.00       46.87     42.00 o 
  12  11   4       29.82      133.93     62.40 o 
  13  11   4      155.68      169.29     73.86 o 
  14  11   4      165.49      353.07     75.51 o 
  15  11   4      630.10      872.37    144.59 o 
  16  11   4       64.95      179.98     92.08 o 
  17  11   4      117.56      137.14     89.08 o 
 -17  12   4        0.78       36.09     55.11 o 
 -16  12   4       16.81       61.58     49.59 o 
 -15  12   4       98.38       87.95     49.40 o 
 -14  12   4      262.82      199.41     57.96 o 
 -13  12   4      121.06       99.85     48.00 o 
 -12  12   4      400.28      479.08     57.42 o 
 -11  12   4      130.90      252.96     44.76 o 
 -10  12   4        8.59      -24.72     30.43 o 
  -9  12   4     1006.88      976.23     53.19 o 
  -8  12   4     1633.58     1516.94     56.23 o 
  -7  12   4      482.77      403.56     47.34 o 
  -6  12   4     1008.87     1057.38     48.37 o 
  -5  12   4      881.68      911.01     68.41 o 
  -4  12   4      354.76      336.60     35.12 o 
  -3  12   4       46.20       95.05     40.18 o 
  -2  12   4      646.91      717.20     44.94 o 
  -1  12   4        6.13       -1.69     20.23 o 
   0  12   4     2887.17     3074.31     80.61 o 
   1  12   4     1426.36     1355.00     41.00 o 
   2  12   4        9.05       56.06     24.61 o 
   3  12   4     3548.42     3734.23     64.52 o 
   4  12   4     1188.99     1130.66     50.69 o 
   5  12   4      633.44      688.59     55.64 o 
   6  12   4      246.81      305.38     39.60 o 
   7  12   4      487.27      537.12     45.15 o 
   8  12   4     4002.47     3818.51     99.13 o 
   9  12   4      298.89      278.89     42.70 o 
  10  12   4      187.99       64.78     55.02 o 
  11  12   4     1114.00     1154.54    104.71 o 
  12  12   4      208.38       46.54     73.23 o 
  13  12   4       56.75      125.62     65.08 o 
  14  12   4      182.78      192.79     74.42 o 
  15  12   4      302.25      306.47    235.24 o 
  16  12   4      173.61      166.10     92.70 o 
 -17  13   4       59.26      -16.69     56.08 o 
 -16  13   4        0.18       11.39     47.36 o 
 -15  13   4      518.16      504.14     66.29 o 
 -14  13   4       46.70      -55.72     41.16 o 
 -13  13   4      483.34      349.92     57.41 o 
 -12  13   4     1064.23     1190.08     74.06 o 
 -11  13   4       46.93       50.73     43.28 o 
 -10  13   4       57.53      113.66     48.81 o 
  -9  13   4      148.27      150.63     37.22 o 
  -8  13   4      758.63      756.58     46.91 o 
  -7  13   4      145.47      163.58     34.37 o 
  -6  13   4      170.82      227.64     40.15 o 
  -5  13   4      124.68      136.30     32.71 o 
  -4  13   4       14.48       -6.20     27.09 o 
  -3  13   4      774.35      811.60     57.01 o 
  -2  13   4      291.30      284.44     38.13 o 
  -1  13   4     5348.28     5468.39     75.98 o 
   0  13   4     2215.60     2426.12     54.84 o 
   1  13   4      166.27      138.77     26.31 o 
   2  13   4     1004.88     1101.60     63.07 o 
   3  13   4     1563.43     1587.39     46.51 o 
   4  13   4       52.92       85.49     34.46 o 
   5  13   4      369.43      385.88     40.95 o 
   6  13   4      202.55      239.74     38.53 o 
   7  13   4      158.48      156.39     38.43 o 
   8  13   4     1383.42     1345.66     81.00 o 
   9  13   4     1832.35     1743.84    102.16 o 
  10  13   4     1291.10     1386.53     97.39 o 
  11  13   4      514.37      517.85     89.53 o 
  12  13   4        0.40       50.18     56.63 o 
  13  13   4        0.47       68.90    107.47 o 
  14  13   4      134.96      165.01    174.53 o 
  15  13   4       31.45      107.59     64.02 o 
  16  13   4      239.78      285.84    110.78 o 
 -16  14   4        4.65      -21.14     49.36 o 
 -15  14   4      248.80      200.12     62.82 o 
 -14  14   4       89.15       63.64     47.80 o 
 -13  14   4      501.34      576.26     66.03 o 
 -12  14   4        0.00        8.40     44.04 o 
 -11  14   4     3241.53     2953.45    100.18 o 
 -10  14   4       80.37       63.66     46.88 o 
  -9  14   4      626.54      735.77     56.56 o 
  -8  14   4      405.22      434.51     52.79 o 
  -7  14   4     1652.18     1792.15     62.31 o 
  -6  14   4      431.08      501.39     49.10 o 
  -5  14   4      176.97      177.17     35.99 o 
  -4  14   4       18.55      -25.78     30.30 o 
  -3  14   4       23.55      -50.77     46.15 o 
  -2  14   4      476.09      517.95     55.66 o 
  -1  14   4      423.40      483.46     33.67 o 
   0  14   4       49.23       18.85     40.11 o 
   1  14   4      231.25      252.36     30.03 o 
   2  14   4       33.45       45.51     26.32 o 
   3  14   4     1697.35     1791.14     62.83 o 
   4  14   4      657.38      717.98     48.78 o 
   5  14   4      156.30      108.79     34.40 o 
   6  14   4      800.83      786.73     74.74 o 
   7  14   4      730.60      641.60     83.81 o 
   8  14   4     3961.72     3563.66    107.75 o 
   9  14   4       68.83       32.87     48.27 o 
  10  14   4      201.34       89.55     57.69 o 
  11  14   4     1057.80     1248.11    119.91 o 
  12  14   4       13.22       41.71     60.83 o 
  13  14   4      553.13      690.97    119.37 o 
  14  14   4        6.51      144.99    154.87 o 
  15  14   4      160.14      238.12    166.94 o 
 -16  15   4       64.24       85.37     80.64 o 
 -15  15   4        5.98       11.63     45.77 o 
 -14  15   4        0.09       36.34     50.21 o 
 -13  15   4     1201.68     1398.21     83.06 o 
 -12  15   4      401.26      320.08     59.19 o 
 -11  15   4      178.33      150.06     49.14 o 
 -10  15   4     3196.14     2941.31    101.36 o 
  -9  15   4       12.86        9.27     45.38 o 
  -8  15   4       49.65       97.32     42.39 o 
  -7  15   4      669.81      737.55     50.29 o 
  -6  15   4      328.66      287.94     40.43 o 
  -5  15   4       32.96      -12.89     32.64 o 
  -4  15   4       97.65       50.21     49.47 o 
  -3  15   4        0.05       40.46     52.98 o 
  -2  15   4       91.72      127.97     44.96 o 
  -1  15   4      573.50      616.07     51.21 o 
   0  15   4       70.33       56.81     24.58 o 
   1  15   4      831.45      826.98     42.57 o 
   2  15   4     1041.91     1119.31     45.64 o 
   3  15   4      190.57      192.78     39.18 o 
   4  15   4     1953.15     2018.62     69.73 o 
   5  15   4      265.49       15.91     40.05 o 
   6  15   4      199.54      236.77     54.55 o 
   7  15   4     2852.25     2953.33    104.50 o 
   8  15   4        9.28       -8.35     42.83 o 
   9  15   4      217.27      159.26     53.02 o 
  10  15   4      934.68      748.60     79.16 o 
  11  15   4     1450.02     1208.54    117.68 o 
  12  15   4        2.41       58.86     65.10 o 
  13  15   4      937.53      898.78    112.29 o 
  14  15   4       88.67      251.45     78.04 o 
  15  15   4      213.64      384.68    311.41 o 
 -15  16   4      138.08      226.06     60.18 o 
 -14  16   4      488.47      529.75     69.56 o 
 -13  16   4      322.38      377.20     64.29 o 
 -12  16   4     1100.14     1189.71     80.96 o 
 -11  16   4      172.86      145.46     53.58 o 
 -10  16   4     2047.55     2099.97     92.34 o 
  -9  16   4      354.55      274.63     64.17 o 
  -8  16   4       95.26       90.73     44.13 o 
  -7  16   4      145.20      146.37     41.15 o 
  -6  16   4      389.83      433.41     51.59 o 
  -5  16   4      418.35      411.16     66.63 o 
  -4  16   4       29.01      150.49     53.02 o 
  -3  16   4      334.16      371.55     59.89 o 
  -2  16   4      494.17      445.24     58.52 o 
  -1  16   4      576.34      638.21     52.83 o 
   0  16   4       10.93       -8.32     40.81 o 
   1  16   4       79.56       62.61     25.73 o 
   2  16   4      373.32      360.97     39.50 o 
   3  16   4      292.82      241.36     41.48 o 
   4  16   4       22.19       -6.87     48.33 o 
   5  16   4     3232.70     2934.93    121.66 o 
   6  16   4      288.85      243.07     56.42 o 
   7  16   4     1102.90     1004.95     74.74 o 
   8  16   4      345.05      380.59     60.51 o 
   9  16   4        2.95       19.61     47.95 o 
  10  16   4        0.27      -27.57     49.45 o 
  11  16   4      327.84      318.10     76.53 o 
  12  16   4       66.70      133.79     83.81 o 
  13  16   4        0.11       30.59     64.73 o 
  14  16   4      130.48      218.58    144.86 o 
 -15  17   4      636.56      634.54     76.55 o 
 -14  17   4      135.67      183.28     84.76 o 
 -13  17   4      384.54      328.10     62.40 o 
 -12  17   4      655.87      659.86     71.21 o 
 -11  17   4       96.35       93.61     54.13 o 
 -10  17   4     1383.90     1287.09     80.61 o 
  -9  17   4     1288.78     1310.90     79.11 o 
  -8  17   4      172.47      117.93     58.36 o 
  -7  17   4      753.27      758.72     64.57 o 
  -6  17   4       29.50       24.72     40.86 o 
  -5  17   4      629.90      712.19     71.07 o 
  -4  17   4     3633.57     3608.06    107.92 o 
  -3  17   4     1664.52     1729.98     84.93 o 
  -2  17   4       36.46       14.86     51.75 o 
  -1  17   4       50.03      131.10     58.66 o 
   0  17   4     1884.94     1900.46     83.98 o 
   1  17   4      939.60      824.34     64.40 o 
   2  17   4       22.00        9.56     30.34 o 
   3  17   4     1015.23     1108.81     63.19 o 
   4  17   4     6745.63     6760.62    144.69 o 
   5  17   4        0.70       -7.64     58.74 o 
   6  17   4      282.52      278.27     61.97 o 
   7  17   4     3060.49     2865.16    102.83 o 
   8  17   4      683.50      677.71     74.77 o 
   9  17   4      150.96      146.84     61.53 o 
  10  17   4      220.19      288.90     70.54 o 
  11  17   4       16.15        3.70     56.32 o 
  12  17   4        2.48      104.12     65.38 o 
  13  17   4       43.90      126.26     76.56 o 
 -14  18   4        0.04       68.80     57.23 o 
 -13  18   4      263.17      247.32     62.75 o 
 -12  18   4      373.24      360.69     64.41 o 
 -11  18   4        1.69       31.47     52.24 o 
 -10  18   4      484.24      384.13     83.39 o 
  -9  18   4       37.75      -88.59     44.30 o 
  -8  18   4      372.55      322.23     58.73 o 
  -7  18   4       14.68      -47.97     40.81 o 
  -6  18   4      992.24     1019.20     71.81 o 
  -5  18   4        9.34       18.19     49.32 o 
  -4  18   4      525.84      584.30     64.61 o 
  -3  18   4     1230.10     1218.26     78.36 o 
  -2  18   4      412.91      407.25     60.02 o 
  -1  18   4     3673.97     3452.67    101.83 o 
   0  18   4     1668.32     1711.76     79.38 o 
   1  18   4     1788.46     1620.94    121.18 o 
   2  18   4      608.41      650.66     99.89 o 
   3  18   4      368.69      279.13     72.21 o 
   4  18   4       50.44       70.00     40.77 o 
   5  18   4        1.85       18.67     44.44 o 
   6  18   4      973.75     1025.75     74.26 o 
   7  18   4      263.33      260.09     57.53 o 
   8  18   4       26.97        6.47     45.83 o 
   9  18   4      488.14      448.60     65.28 o 
  10  18   4      324.05      374.02     97.23 o 
  11  18   4      203.91      178.17    202.93 o 
  12  18   4       38.61       90.17     65.68 o 
  13  18   4       25.32      146.06     69.84 o 
 -13  19   4      418.54      307.76     77.03 o 
 -12  19   4      177.71      242.56     61.04 o 
 -11  19   4        6.14      -72.66     49.41 o 
 -10  19   4      141.95       57.59     52.31 o 
  -9  19   4       34.43       31.23     50.59 o 
  -8  19   4      247.11      228.49     58.48 o 
  -7  19   4      320.17      421.52     60.17 o 
  -6  19   4       81.54       57.27     69.53 o 
  -5  19   4        5.31       68.27     92.13 o 
  -4  19   4      952.23      971.73     72.16 o 
  -3  19   4       69.30       96.95     51.27 o 
  -2  19   4      639.24      493.54     60.23 o 
  -1  19   4     1045.08      957.05     69.36 o 
   0  19   4      792.58      656.10     97.72 o 
   1  19   4     1268.72     1102.33    108.09 o 
   2  19   4      133.49      131.50     80.99 o 
   3  19   4        9.31      -61.57     76.27 o 
   4  19   4      220.45      140.58     54.70 o 
   5  19   4      127.10       88.08     77.33 o 
   6  19   4      124.37      147.73     49.58 o 
   7  19   4      458.87      501.15     67.45 o 
   8  19   4      346.80      333.86     64.28 o 
   9  19   4        6.08        8.44     57.79 o 
  10  19   4       32.82        3.76     62.77 o 
  11  19   4       12.09       35.16     67.07 o 
  12  19   4      630.16      549.36     95.47 o 
 -12  20   4       62.61        9.72     57.26 o 
 -11  20   4       34.07       34.18     52.85 o 
 -10  20   4      176.47      162.29     59.09 o 
  -9  20   4      134.78      206.18     58.88 o 
  -8  20   4        0.12       27.03     47.61 o 
  -7  20   4      436.63      256.53     57.68 o 
  -6  20   4        0.18      -64.89     64.75 o 
  -5  20   4       55.39       90.39     64.29 o 
  -4  20   4      533.74      457.00     71.39 o 
  -3  20   4      395.54      417.80     58.93 o 
  -2  20   4      464.66      443.98     59.47 o 
  -1  20   4        2.43      -90.88     81.10 o 
   0  20   4      149.83       77.28     85.69 o 
   1  20   4       19.34      -31.66     82.82 o 
   2  20   4       55.36       23.56     83.82 o 
   3  20   4      178.50      204.22     88.75 o 
   4  20   4        2.43     -102.74     80.14 o 
   5  20   4       13.35      -25.79     37.87 o 
   6  20   4      390.30      303.51     74.07 o 
   7  20   4        3.39       53.95     44.60 o 
   8  20   4        6.41       61.70     49.46 o 
   9  20   4      461.24      561.19     90.39 o 
  10  20   4       39.18       -1.22     71.97 o 
  11  20   4      203.20      243.56     68.54 o 
 -11  21   4      125.98      179.70     61.60 o 
 -10  21   4       21.12       -2.18     95.45 o 
  -9  21   4      121.96       90.43     53.52 o 
  -8  21   4      780.19      826.54     74.48 o 
  -7  21   4        0.69       10.14     67.62 o 
  -6  21   4       12.39       55.42     70.76 o 
  -5  21   4      111.31       50.95     63.77 o 
  -4  21   4      239.29       88.72     67.21 o 
  -3  21   4       75.74      127.00     64.29 o 
  -2  21   4       46.53      163.38     93.07 o 
  -1  21   4       18.00       64.78     88.50 o 
   0  21   4       52.89      -89.81     85.46 o 
   1  21   4      118.16       56.20     83.76 o 
   2  21   4      582.65      486.82    101.89 o 
   3  21   4        3.27      -90.74     87.07 o 
   4  21   4      338.37      334.46     95.18 o 
   5  21   4      247.05      287.29     92.70 o 
   6  21   4      599.91      541.24    105.63 o 
   7  21   4        1.64      -58.88     48.52 o 
   8  21   4      259.52      156.29     61.87 o 
   9  21   4       65.47       47.59     57.20 o 
  10  21   4      106.19       98.77     63.26 o 
  -9  22   4       48.59       36.43     54.68 o 
  -8  22   4        9.12       25.99     69.60 o 
  -7  22   4      192.43      188.88     75.23 o 
  -6  22   4      166.85      165.28     69.76 o 
  -5  22   4       15.28      -21.17     65.95 o 
  -4  22   4       20.08      102.38     89.54 o 
  -3  22   4       18.69       24.93     85.88 o 
  -2  22   4       41.96       94.48     90.92 o 
  -1  22   4       31.93       73.50     92.59 o 
   0  22   4     1870.68     1815.69    131.79 o 
   1  22   4      922.31      871.96    167.27 o 
   2  22   4        4.62      -72.41     86.70 o 
   3  22   4       59.90     -113.42     89.83 o 
   4  22   4      550.06      665.40    139.31 o 
   5  22   4       54.19      109.79     91.41 o 
   6  22   4      171.07      150.39    112.36 o 
   7  22   4       32.94       80.65     98.10 o 
   8  22   4       33.36       29.22     52.26 o 
  -8  23   4       94.21       41.03     68.28 o 
  -7  23   4       11.87       89.58     70.85 o 
  -6  23   4      120.24       65.71     98.99 o 
  -5  23   4      611.75      524.07    106.85 o 
  -4  23   4        2.12     -104.32     81.17 o 
  -3  23   4      673.99      455.61    106.91 o 
  -2  23   4      923.96      903.98    115.37 o 
  -1  23   4     1073.05      973.30    114.20 o 
   0  23   4       32.12       75.00     91.79 o 
   1  23   4        0.50       64.50     91.03 o 
   2  23   4      145.43      127.41     92.80 o 
   3  23   4     1410.65     1612.07    141.41 o 
   4  23   4        0.01     -130.01     81.24 o 
   5  23   4      152.99       20.63     87.29 o 
   6  23   4       97.56       43.52    116.39 o 
   7  23   4      721.50      690.56    132.45 o 
  -6  24   4       73.05       93.96     93.05 o 
  -5  24   4      318.86      200.80     99.09 o 
  -4  24   4     1127.00     1331.18    141.03 o 
  -3  24   4       25.69     -130.50    141.36 o 
  -2  24   4      113.52      140.96     92.52 o 
  -1  24   4     2701.04     2349.21    151.79 o 
   0  24   4      267.75      270.36    188.04 o 
   1  24   4      172.13      235.37     99.28 o 
   2  24   4        0.84       70.02     90.43 o 
   3  24   4      636.49      847.78    143.10 o 
   4  24   4       44.86       98.54     95.34 o 
  -1  25   4        3.93      -21.14     95.71 o 
   0  25   4        5.01       62.49     95.14 o 
 -20   1   5      434.64      415.15     44.12 o 
 -19   1   5       97.61       41.91     40.64 o 
 -18   1   5      164.24       72.12     32.94 o 
 -17   1   5      343.02      402.42     36.34 o 
 -16   1   5      462.18      633.62     38.45 o 
 -15   1   5      123.81      138.78     29.56 o 
 -14   1   5      592.63      600.79     36.24 o 
 -13   1   5     1627.82     1707.48     46.77 o 
 -12   1   5      576.36      621.95     32.53 o 
 -11   1   5     1139.45     1315.10     38.50 o 
 -10   1   5       15.24       19.68     16.70 o 
  -9   1   5     6679.66     6921.78     72.30 o 
  -8   1   5      607.97      645.65     25.39 o 
  -7   1   5       82.32       76.25     15.27 o 
  -6   1   5     7904.72     7862.23     65.86 o 
  -5   1   5      138.65      203.87     17.41 o 
  -4   1   5      148.69      169.05     16.84 o 
  -3   1   5      504.58      524.19     20.25 o 
  -2   1   5        9.87       67.94     16.18 o 
  -1   1   5      937.42     1082.13     28.95 o 
   0   1   5     1430.11     1287.95     32.11 o 
   1   1   5    52229.59    51471.26    337.56 o 
   2   1   5    22713.41    21975.03    165.09 o 
   3   1   5      609.09      594.54     32.43 o 
   4   1   5     6189.28     5916.99     74.85 o 
   5   1   5     1059.85     1245.00     38.42 o 
   6   1   5      138.07      154.46     29.27 o 
   7   1   5      987.93     1015.59     50.95 o 
   8   1   5       79.05       91.02     29.92 o 
   9   1   5      306.12      409.07     39.57 o 
  10   1   5     1667.44     1736.07     55.05 o 
  11   1   5     4486.45     4279.33    114.95 o 
  12   1   5      587.78      731.17     62.36 o 
  13   1   5     4854.90     4348.23    154.63 o 
  14   1   5     1035.70      865.53     87.24 o 
  15   1   5      800.03      669.64     83.56 o 
  16   1   5      690.53      687.91     86.02 o 
  17   1   5     3054.60     3255.56    154.76 o 
  18   1   5      172.17      169.38     68.32 o 
 -20   2   5       28.06       91.46     35.63 o 
 -19   2   5      722.32      727.89     50.03 o 
 -18   2   5      127.70       93.59     34.71 o 
 -17   2   5      483.80      344.30     37.23 o 
 -16   2   5      253.72      330.67     33.35 o 
 -15   2   5     1963.46     1894.79     52.91 o 
 -14   2   5     3095.87     3024.12     61.56 o 
 -13   2   5     2826.15     2863.90     60.76 o 
 -12   2   5        9.53       -2.13     19.96 o 
 -11   2   5       85.68       72.80     20.71 o 
 -10   2   5       16.33      -12.60     15.42 o 
  -9   2   5     3973.40     3957.88     54.07 o 
  -8   2   5     4926.14     5274.61     59.85 o 
  -7   2   5     9933.08     9753.14     81.62 o 
  -6   2   5    11698.38    11282.17     82.75 o 
  -5   2   5      908.64      915.58     25.88 o 
  -4   2   5     5240.09     4926.28     53.05 o 
  -3   2   5    12781.19    12048.33     81.72 o 
  -2   2   5     3760.69     3387.65     37.75 o 
  -1   2   5     3817.54     3422.82     43.26 o 
   0   2   5    13591.59    13456.89     96.68 o 
   1   2   5     6557.10     6473.73     68.81 o 
   2   2   5   119878.40   117084.63    750.56 o 
   3   2   5    10075.74     9837.74     92.20 o 
   4   2   5     1383.25     1419.62     35.36 o 
   5   2   5     3239.70     2998.00     59.49 o 
   6   2   5      381.67      455.15     35.29 o 
   7   2   5      274.48      264.19     38.42 o 
   8   2   5      539.21      546.20     40.50 o 
   9   2   5        1.74       -1.72     21.08 o 
  10   2   5       20.09       78.41     26.50 o 
  11   2   5      193.02      219.02     34.57 o 
  12   2   5       91.41      108.60     43.80 o 
  13   2   5     6821.94     6635.04    244.17 o 
  14   2   5       58.80      112.85    111.01 o 
  15   2   5      107.35       80.08     83.31 o 
  16   2   5      111.04      135.09     56.45 o 
  17   2   5       31.41      -16.50     48.55 o 
  18   2   5       30.38       48.70     53.39 o 
 -20   3   5       35.08       22.08     32.58 o 
 -19   3   5       34.06       51.51     33.75 o 
 -18   3   5      179.23      188.98     35.28 o 
 -17   3   5     1082.24     1123.40     50.30 o 
 -16   3   5      103.73       63.94     27.45 o 
 -15   3   5     1025.14      984.72     41.15 o 
 -14   3   5     3612.69     3759.42     88.24 o 
 -13   3   5     1633.08     1514.87     47.02 o 
 -12   3   5     1551.47     1533.00     45.22 o 
 -11   3   5        9.43       14.15     22.84 o 
 -10   3   5      900.59      895.61     33.48 o 
  -9   3   5     4592.45     4927.82     63.17 o 
  -8   3   5     3422.70     3864.78     53.74 o 
  -7   3   5     1876.53     2037.37     36.51 o 
  -6   3   5      124.31      206.44     16.19 o 
  -5   3   5    14956.36    14867.57     99.87 o 
  -4   3   5     1485.23     1471.12     30.44 o 
  -3   3   5     1539.84     1641.50     31.39 o 
  -2   3   5      489.12      387.65     19.00 o 
  -1   3   5      627.56      703.37     21.83 o 
   0   3   5     2486.76     2244.15     38.66 o 
   1   3   5     8186.15     7876.72     71.89 o 
   2   3   5     9787.29    10279.27     87.26 o 
   3   3   5     8937.99     8628.51     79.04 o 
   4   3   5     4098.56     4429.25     57.64 o 
   5   3   5     1519.87     1557.35     41.77 o 
   6   3   5      143.42      152.37     27.45 o 
   7   3   5     1335.97     1298.37     44.53 o 
   8   3   5        2.18       25.50     27.97 o 
   9   3   5     8638.41     8555.98    100.71 o 
  10   3   5     2260.95     2215.73     67.39 o 
  11   3   5     5300.35     5062.04    101.60 o 
  12   3   5     6299.30     6032.66    214.82 o 
  13   3   5      882.45      817.54     81.10 o 
  14   3   5      359.21      273.43     62.50 o 
  15   3   5      198.29      213.47     58.79 o 
  16   3   5      647.80      623.73     83.19 o 
  17   3   5      121.10       58.46     52.78 o 
  18   3   5       23.52       43.59     58.78 o 
 -20   4   5       27.67       43.90     45.47 o 
 -19   4   5      133.60      104.91     40.70 o 
 -18   4   5      391.83      336.32     38.24 o 
 -17   4   5       67.18       41.64     29.47 o 
 -16   4   5      781.56      765.47     42.21 o 
 -15   4   5     1228.60     1181.55     47.56 o 
 -14   4   5     5487.60     5762.47     85.24 o 
 -13   4   5      289.17      309.25     30.30 o 
 -12   4   5     1723.15     1697.74     45.19 o 
 -11   4   5      440.02      423.24     27.18 o 
 -10   4   5     1101.20     1152.25     34.65 o 
  -9   4   5     1387.49     1518.53     35.84 o 
  -8   4   5     1643.20     1662.18     34.03 o 
  -7   4   5     3917.93     3937.16     47.17 o 
  -6   4   5      368.97      282.13     19.47 o 
  -5   4   5     3511.95     3430.94     44.00 o 
  -4   4   5       64.88       85.37     15.27 o 
  -3   4   5      200.17      231.93     20.81 o 
  -2   4   5     6493.54     6086.22     58.38 o 
  -1   4   5     4934.33     4454.53     51.38 o 
   0   4   5     5286.26     4641.00     51.36 o 
   1   4   5     6605.18     6304.49     60.31 o 
   2   4   5     6284.27     6269.77     63.05 o 
   3   4   5      837.42      880.59     26.54 o 
   4   4   5     5312.96     5678.29     59.33 o 
   5   4   5     1787.00     1627.98     39.69 o 
   6   4   5        0.02       26.74     22.08 o 
   7   4   5     6470.33     6679.53     93.50 o 
   8   4   5      871.07     1027.51     37.45 o 
   9   4   5     3601.95     3780.73     69.50 o 
  10   4   5      839.84      857.55     47.93 o 
  11   4   5      492.14      510.09     43.33 o 
  12   4   5      945.30     1130.99     88.10 o 
  13   4   5       91.95       77.99     49.23 o 
  14   4   5     2874.61     2666.00    257.24 o 
  15   4   5       62.96       52.52     52.35 o 
  16   4   5      343.90      243.10     63.50 o 
  17   4   5        0.10       -0.99     48.85 o 
  18   4   5      193.42      235.43     70.84 o 
 -19   5   5      180.80      187.01     48.18 o 
 -18   5   5      607.43      612.52     70.18 o 
 -17   5   5        7.06       55.21     28.51 o 
 -16   5   5       96.65      153.52     30.83 o 
 -15   5   5      905.58      938.60     44.02 o 
 -14   5   5     5670.53     5705.59     85.74 o 
 -13   5   5     2657.44     2529.93     59.94 o 
 -12   5   5     1852.34     1912.43     48.76 o 
 -11   5   5      357.63      347.84     26.86 o 
 -10   5   5       66.05       59.20     18.55 o 
  -9   5   5      543.45      631.28     27.80 o 
  -8   5   5      279.38      336.73     20.54 o 
  -7   5   5        0.87       18.85     14.87 o 
  -6   5   5     9223.33     9062.50     81.70 o 
  -5   5   5     1181.20     1268.02     30.27 o 
  -4   5   5     1033.43     1011.06     31.64 o 
  -3   5   5      317.85      302.86     24.23 o 
  -2   5   5      906.69      903.49     32.30 o 
  -1   5   5       32.23      175.98     18.85 o 
   0   5   5    12828.15    12100.35     96.69 o 
   1   5   5    29533.76    28256.51    196.16 o 
   2   5   5     3865.06     3780.68     45.61 o 
   3   5   5     2928.59     3070.51     47.80 o 
   4   5   5     2190.63     2262.27     37.10 o 
   5   5   5     6009.48     6171.39     71.72 o 
   6   5   5     1362.97     1471.59     38.52 o 
   7   5   5        0.17       32.41     23.01 o 
   8   5   5     6111.29     5902.42     84.15 o 
   9   5   5      806.42      841.76     59.08 o 
  10   5   5     2046.34     1997.40     66.01 o 
  11   5   5      533.29      544.38     94.92 o 
  12   5   5     3994.83     3681.83    109.24 o 
  13   5   5     1058.69     1054.12    109.14 o 
  14   5   5       31.53        8.81     43.93 o 
  15   5   5      607.13      546.82     76.58 o 
  16   5   5       82.69      128.20     68.27 o 
  17   5   5      141.36      191.01    125.28 o 
  18   5   5      123.06      190.99     65.24 o 
 -19   6   5      101.61      117.41     60.80 o 
 -18   6   5      755.58      699.00     59.55 o 
 -17   6   5      237.54      237.91     59.15 o 
 -16   6   5      209.43      186.00     40.24 o 
 -15   6   5     2513.17     2444.36     67.89 o 
 -14   6   5      388.08      357.12     33.13 o 
 -13   6   5      135.18      158.25     27.12 o 
 -12   6   5       14.51       24.53     21.31 o 
 -11   6   5      199.98      207.99     24.87 o 
 -10   6   5     1350.90     1350.06     38.29 o 
  -9   6   5      229.68      227.94     21.48 o 
  -8   6   5     2560.13     2793.92     44.98 o 
  -7   6   5      641.74      680.51     27.93 o 
  -6   6   5     9181.75     8774.26     80.95 o 
  -5   6   5       57.65       72.34     20.68 o 
  -4   6   5     7784.11     7450.62     79.33 o 
  -3   6   5     1183.77     1226.74     41.91 o 
  -2   6   5       98.20       96.84     24.86 o 
  -1   6   5      188.00      207.30     19.53 o 
   0   6   5      867.23      922.56     29.12 o 
   1   6   5     5712.36     5910.32     63.64 o 
   2   6   5      104.47       75.70     18.70 o 
   3   6   5     3302.45     3535.93     57.23 o 
   4   6   5      154.19      189.36     24.32 o 
   5   6   5     4073.90     4478.32     66.77 o 
   6   6   5       24.35      -15.18     23.17 o 
   7   6   5      546.24      525.66     36.37 o 
   8   6   5       66.51       53.81     22.87 o 
   9   6   5       48.97       30.58     24.68 o 
  10   6   5      184.21      310.95     54.10 o 
  11   6   5      203.01      198.57     43.58 o 
  12   6   5     1207.55     1520.51     79.78 o 
  13   6   5      164.38      142.90     54.39 o 
  14   6   5       72.98       77.62     53.80 o 
  15   6   5       12.01      -24.65     43.47 o 
  16   6   5      232.63      309.74     68.15 o 
  17   6   5      386.60      472.66    108.07 o 
  18   6   5      102.56       -0.89     73.86 o 
 -19   7   5      201.96      161.32     45.14 o 
 -18   7   5      449.39      395.05     53.38 o 
 -17   7   5        0.16       39.93     41.88 o 
 -16   7   5      555.50      571.68     49.72 o 
 -15   7   5     1225.53     1080.33     56.07 o 
 -14   7   5      202.52      221.85     39.89 o 
 -13   7   5     1560.56     1643.46     48.32 o 
 -12   7   5      177.83      168.08     25.60 o 
 -11   7   5        1.05       -1.26     28.17 o 
 -10   7   5      766.90      841.09     32.67 o 
  -9   7   5       29.15        8.36     15.92 o 
  -8   7   5      119.33      103.81     16.80 o 
  -7   7   5      293.60      390.11     24.85 o 
  -6   7   5     1011.14     1281.48     39.29 o 
  -5   7   5     3736.76     3830.26     58.79 o 
  -4   7   5       15.70      -12.48     19.27 o 
  -3   7   5       86.75      103.09     24.36 o 
  -2   7   5     2969.32     3072.35     59.91 o 
  -1   7   5     2795.28     2874.10     49.30 o 
   0   7   5     9374.77     9026.97    101.55 o 
   1   7   5      155.17      204.37     19.76 o 
   2   7   5     2009.11     1875.69     48.00 o 
   3   7   5     1924.33     1951.98     44.75 o 
   4   7   5    10981.15    11354.77    105.60 o 
   5   7   5      325.98      302.66     26.39 o 
   6   7   5       43.26       44.50     25.43 o 
   7   7   5      356.52      399.77     35.34 o 
   8   7   5       29.21       22.72     27.42 o 
   9   7   5       20.11       41.17     20.31 o 
  10   7   5     1595.77     1617.11     57.42 o 
  11   7   5     7325.32     7193.02    154.46 o 
  12   7   5        2.49      -27.18     36.02 o 
  13   7   5        0.36       70.64     45.54 o 
  14   7   5     1173.91     1294.61    153.72 o 
  15   7   5      834.22      785.33     86.27 o 
  16   7   5      318.63      358.97     72.58 o 
  17   7   5        7.48      -33.37     80.61 o 
  18   7   5        9.62       36.14     52.55 o 
 -19   8   5       26.66      -24.99     36.56 o 
 -18   8   5        0.65      -41.04     38.59 o 
 -17   8   5      100.87       42.39     41.89 o 
 -16   8   5       94.47       79.47     56.81 o 
 -15   8   5        9.28       29.81     45.27 o 
 -14   8   5     1805.06     1780.85     73.00 o 
 -13   8   5      783.89      798.35     51.74 o 
 -12   8   5     1176.24     1157.10     55.56 o 
 -11   8   5      450.73      449.63     28.54 o 
 -10   8   5        5.15      -21.52     21.64 o 
  -9   8   5      555.76      523.17     29.45 o 
  -8   8   5        2.22      -30.67     17.06 o 
  -7   8   5      119.18       97.48     25.90 o 
  -6   8   5      779.55      785.76     37.40 o 
  -5   8   5    32096.58    32226.55    241.47 o 
  -4   8   5       50.00       99.83     24.15 o 
  -3   8   5     1589.18     1649.92     50.17 o 
  -2   8   5     1445.88     1414.70     47.62 o 
  -1   8   5     7483.03     7630.88     83.89 o 
   0   8   5    17305.67    17446.67    166.01 o 
   1   8   5        1.47       17.47     18.13 o 
   2   8   5     3449.39     3209.83     47.40 o 
   3   8   5        9.25       23.70     21.55 o 
   4   8   5    15934.89    15994.57    136.57 o 
   5   8   5      198.99      220.74     29.46 o 
   6   8   5       25.22       42.77     25.81 o 
   7   8   5      139.00      146.81     30.83 o 
   8   8   5       35.10       56.89     30.18 o 
   9   8   5       47.61       10.95     43.32 o 
  10   8   5       20.69       -0.54     34.86 o 
  11   8   5      124.39      228.67     45.21 o 
  12   8   5     2745.51     2722.72    116.93 o 
  13   8   5     2180.82     2216.14     93.42 o 
  14   8   5      194.91      273.55     67.98 o 
  15   8   5       71.51      109.79     90.25 o 
  16   8   5      405.82      489.23    138.53 o 
  17   8   5      583.76      507.87    120.53 o 
 -18   9   5      355.60      269.07     52.86 o 
 -17   9   5        7.20       11.64     39.40 o 
 -16   9   5      431.79      353.45     51.26 o 
 -15   9   5       87.46      109.89     42.60 o 
 -14   9   5      250.07      295.10     41.48 o 
 -13   9   5        0.59      -43.26     30.75 o 
 -12   9   5        0.87      -38.55     27.87 o 
 -11   9   5     3510.32     3426.25     83.34 o 
 -10   9   5      417.25      370.66     36.03 o 
  -9   9   5      676.48      674.71     38.81 o 
  -8   9   5      626.59      660.34     36.04 o 
  -7   9   5     7303.52     7455.40     96.91 o 
  -6   9   5      291.34      345.87     33.24 o 
  -5   9   5     1515.57     1490.16     51.20 o 
  -4   9   5     1192.94     1238.16     48.22 o 
  -3   9   5     1202.84     1244.09     48.09 o 
  -2   9   5      168.27      227.36     39.45 o 
  -1   9   5      924.97     1072.87     36.45 o 
   0   9   5     1060.40      929.88     41.20 o 
   1   9   5       15.88       13.75     21.53 o 
   2   9   5     5587.92     5406.09     63.70 o 
   3   9   5    11555.94    11153.15    123.51 o 
   4   9   5      237.18      225.42     30.08 o 
   5   9   5     2969.05     3016.98     73.17 o 
   6   9   5      187.10      236.34     41.61 o 
   7   9   5      346.22      498.12     40.97 o 
   8   9   5       49.24      -23.56     33.89 o 
   9   9   5      102.85      120.67     35.14 o 
  10   9   5        1.07      -25.05     35.55 o 
  11   9   5        8.08       26.89     39.57 o 
  12   9   5     3259.75     3129.51    107.75 o 
  13   9   5      204.94      264.31     51.79 o 
  14   9   5        8.80       54.42     45.09 o 
  15   9   5      140.64      142.62     54.83 o 
  16   9   5      139.09       52.24     74.70 o 
  17   9   5       14.85      -74.50     72.58 o 
 -18  10   5      288.63      298.90     54.06 o 
 -17  10   5       67.52       30.75     41.74 o 
 -16  10   5       28.29      -44.06     37.35 o 
 -15  10   5     1042.15     1073.79     69.07 o 
 -14  10   5      286.97      330.84     48.09 o 
 -13  10   5     2784.40     2605.80     78.38 o 
 -12  10   5      163.79       92.34     36.79 o 
 -11  10   5       64.31       68.31     34.18 o 
 -10  10   5      319.88      318.48     39.50 o 
  -9  10   5        8.29       -9.95     27.92 o 
  -8  10   5     8103.49     8225.71    108.75 o 
  -7  10   5     1447.73     1411.89     50.10 o 
  -6  10   5      664.25      613.09     37.21 o 
  -5  10   5       49.66       15.83     31.83 o 
  -4  10   5       53.45       66.79     29.70 o 
  -3  10   5      368.09      466.34     38.78 o 
  -2  10   5     4766.37     4717.81     83.56 o 
  -1  10   5     1146.34     1167.99     38.61 o 
   0  10   5     6654.25     6536.00     84.26 o 
   1  10   5     3363.28     3768.61     65.94 o 
   2  10   5      673.17      755.15     31.77 o 
   3  10   5    13218.85    13078.50    132.73 o 
   4  10   5      490.83      614.16     38.03 o 
   5  10   5       72.61       99.04     41.43 o 
   6  10   5      861.89      977.05     48.45 o 
   7  10   5     1947.11     1876.00     61.29 o 
   8  10   5       37.39       74.46     33.75 o 
   9  10   5     1500.52     1449.32     78.97 o 
  10  10   5      116.65      124.04     43.44 o 
  11  10   5     1139.46     1205.37     75.20 o 
  12  10   5        3.52       10.25     44.95 o 
  13  10   5      494.73      456.57     78.12 o 
  14  10   5     2374.12     2113.40    188.04 o 
  15  10   5     2147.47     1821.96    184.27 o 
  16  10   5      145.91       80.28     86.85 o 
  17  10   5      110.42       78.02     88.71 o 
 -18  11   5      480.71      381.12     63.13 o 
 -17  11   5       28.80       26.05     48.49 o 
 -16  11   5      388.17      340.14     57.14 o 
 -15  11   5      153.29      153.70     51.31 o 
 -14  11   5     2949.56     2705.56     97.75 o 
 -13  11   5        2.70       39.30     43.41 o 
 -12  11   5      306.57      357.41     48.20 o 
 -11  11   5       12.61       45.69     37.27 o 
 -10  11   5       59.05      -16.70     32.69 o 
  -9  11   5     2579.94     2414.14     66.95 o 
  -8  11   5      604.40      586.16     42.25 o 
  -7  11   5       88.11      116.07     29.86 o 
  -6  11   5       94.37      116.76     28.85 o 
  -5  11   5       97.04       73.64     35.04 o 
  -4  11   5      315.74      338.26     49.57 o 
  -3  11   5        8.44      -34.54     30.16 o 
  -2  11   5     1821.30     1955.15     62.28 o 
  -1  11   5     3846.69     3723.27     63.57 o 
   0  11   5     1618.83     1596.78     47.37 o 
   1  11   5     4061.87     3769.93     61.18 o 
   2  11   5     5141.61     4896.65     72.89 o 
   3  11   5    15450.76    15533.34    120.24 o 
   4  11   5     8527.56     8095.98    104.98 o 
   5  11   5       35.91       25.27     29.95 o 
   6  11   5      902.63      910.38     50.11 o 
   7  11   5        2.39      -11.93     31.83 o 
   8  11   5       69.65      115.80     35.01 o 
   9  11   5     3059.63     2927.45    100.05 o 
  10  11   5      410.23      479.24     56.04 o 
  11  11   5      394.31      395.85     55.09 o 
  12  11   5      345.46      468.87     57.81 o 
  13  11   5     2602.27     2520.45    250.62 o 
  14  11   5      720.45      570.82    121.69 o 
  15  11   5       24.12       10.23     83.02 o 
  16  11   5       27.04      -36.96     74.88 o 
 -17  12   5      287.63      250.48     57.26 o 
 -16  12   5       66.52       23.11     43.99 o 
 -15  12   5       41.94      -22.40     42.77 o 
 -14  12   5     1212.21     1226.62     79.06 o 
 -13  12   5       38.16       67.80     45.72 o 
 -12  12   5      754.34      683.23     57.05 o 
 -11  12   5      128.45      159.60     42.51 o 
 -10  12   5      135.34      105.49     41.06 o 
  -9  12   5     1015.15     1054.75     52.26 o 
  -8  12   5      212.10      265.87     38.46 o 
  -7  12   5     2566.88     2483.23     66.40 o 
  -6  12   5        7.61        1.02     28.61 o 
  -5  12   5       20.72      -25.04     31.70 o 
  -4  12   5     2533.43     2440.18     79.11 o 
  -3  12   5        2.34        5.90     34.18 o 
  -2  12   5      433.94      482.35     29.49 o 
  -1  12   5        7.04      -12.46     25.26 o 
   0  12   5     2552.99     2680.59     67.53 o 
   1  12   5     7109.15     7178.92     89.43 o 
   2  12   5      212.31      209.21     27.71 o 
   3  12   5      208.70      230.83     35.72 o 
   4  12   5     1769.49     1918.10     58.11 o 
   5  12   5     1837.28     1770.75     84.79 o 
   6  12   5      121.77       86.33     36.69 o 
   7  12   5     1932.29     1879.22     66.41 o 
   8  12   5     4616.02     4399.24     92.59 o 
   9  12   5     2337.52     2320.12     82.19 o 
  10  12   5     3728.39     3722.94    114.94 o 
  11  12   5       38.36       45.31     56.65 o 
  12  12   5     1169.88     1173.86    122.58 o 
  13  12   5      581.08      573.88     88.85 o 
  14  12   5     1235.74     1297.31    151.15 o 
  15  12   5       49.91      105.16     93.02 o 
  16  12   5       28.26      131.65     92.37 o 
 -17  13   5        0.71       69.07     48.79 o 
 -16  13   5      264.21      266.67     59.20 o 
 -15  13   5        5.83       38.67     48.00 o 
 -14  13   5       97.01      145.27     52.45 o 
 -13  13   5      357.94      352.63     59.00 o 
 -12  13   5     2035.13     2040.51     90.07 o 
 -11  13   5     2144.31     2035.35     77.32 o 
 -10  13   5     1357.42     1430.67     69.60 o 
  -9  13   5       10.58      106.94     39.75 o 
  -8  13   5      831.48      752.38     48.99 o 
  -7  13   5     4602.78     4343.63     85.76 o 
  -6  13   5      249.06      205.35     35.54 o 
  -5  13   5        7.83       52.03     42.86 o 
  -4  13   5     1401.00     1373.08     70.84 o 
  -3  13   5       45.17       39.98     38.79 o 
  -2  13   5      250.59      298.84     29.85 o 
  -1  13   5      206.60      220.91     26.86 o 
   0  13   5     1660.13     1722.75     56.79 o 
   1  13   5        3.92      -46.97     25.23 o 
   2  13   5     1152.10     1175.49     44.52 o 
   3  13   5      114.99      137.93     28.46 o 
   4  13   5     1117.51     1120.55     58.24 o 
   5  13   5      878.44      888.13     52.15 o 
   6  13   5     1658.26     1580.72     63.42 o 
   7  13   5       91.15      103.68     38.07 o 
   8  13   5      495.98      501.76     55.93 o 
   9  13   5     7147.55     6893.19    159.71 o 
  10  13   5      411.35      375.04     68.73 o 
  11  13   5       10.34      -43.46     54.86 o 
  12  13   5       17.14       76.44     61.92 o 
  13  13   5      198.74      230.78     73.63 o 
  14  13   5      116.99      142.68     67.78 o 
  15  13   5      418.14      479.97    129.01 o 
 -16  14   5       11.61       50.41     50.80 o 
 -15  14   5        2.48      -23.26     42.63 o 
 -14  14   5      246.52      266.31     62.98 o 
 -13  14   5       58.54       97.33     50.56 o 
 -12  14   5     1222.18     1161.96     77.46 o 
 -11  14   5      522.43      604.84     63.45 o 
 -10  14   5     1679.56     1722.71     74.21 o 
  -9  14   5     1152.37     1216.86     65.43 o 
  -8  14   5       83.00       59.95     39.35 o 
  -7  14   5       16.81       53.46     39.37 o 
  -6  14   5      686.36      789.68     54.68 o 
  -5  14   5      263.72      254.05     54.33 o 
  -4  14   5     1123.25     1152.69     69.16 o 
  -3  14   5      709.34      840.37     74.90 o 
  -2  14   5     5408.59     5364.88    133.50 o 
  -1  14   5       31.64       11.42     31.24 o 
   0  14   5     1430.05     1549.07     57.70 o 
   1  14   5     2534.34     2523.72     63.82 o 
   2  14   5      106.98       94.61     27.84 o 
   3  14   5      131.56      149.50     38.53 o 
   4  14   5     3778.50     3649.23     92.36 o 
   5  14   5      388.60      347.15     44.25 o 
   6  14   5     1676.83     1585.45     65.25 o 
   7  14   5     2741.11     2855.75     81.83 o 
   8  14   5     1208.46     1332.80     78.68 o 
   9  14   5       29.52       44.74     53.77 o 
  10  14   5       69.09       59.80     61.91 o 
  11  14   5        2.18       96.11     90.92 o 
  12  14   5       32.93       84.56     79.59 o 
  13  14   5       87.69      201.79     91.94 o 
  14  14   5      624.21      899.31    107.51 o 
  15  14   5      422.79      470.06    127.07 o 
 -16  15   5       38.60      113.31     56.26 o 
 -15  15   5        2.50       53.28     49.59 o 
 -14  15   5     1546.66     1262.68    117.95 o 
 -13  15   5      606.55      586.45     69.40 o 
 -12  15   5       33.06       39.71     47.30 o 
 -11  15   5       17.76       12.44     45.56 o 
 -10  15   5      973.76      993.02     70.06 o 
  -9  15   5      524.25      543.28     52.56 o 
  -8  15   5      357.59      365.45     60.30 o 
  -7  15   5        0.44       -5.16     43.71 o 
  -6  15   5       19.63      -38.66     35.57 o 
  -5  15   5      828.12      885.93     69.19 o 
  -4  15   5       86.20      -50.55     71.92 o 
  -3  15   5      330.24      298.23     55.01 o 
  -2  15   5      176.64      148.62     45.42 o 
  -1  15   5      331.68      358.00     71.68 o 
   0  15   5       99.50       54.42     36.09 o 
   1  15   5      610.11      618.05     39.90 o 
   2  15   5     1214.80     1207.10     54.66 o 
   3  15   5       18.72        0.51     30.64 o 
   4  15   5        1.52        0.10     52.01 o 
   5  15   5       83.88      167.68     41.14 o 
   6  15   5       31.89       18.05     47.61 o 
   7  15   5     1207.56     1401.76     79.68 o 
   8  15   5     1868.86     1894.21    102.55 o 
   9  15   5      571.07      654.09     73.25 o 
  10  15   5        0.19       24.83     56.48 o 
  11  15   5        0.11       57.09     60.05 o 
  12  15   5      235.04      311.09     75.51 o 
  13  15   5       67.68      106.64     59.25 o 
  14  15   5     1353.56     1671.96    218.89 o 
 -15  16   5      185.80      156.31     57.76 o 
 -14  16   5      207.55      175.41     55.43 o 
 -13  16   5       33.83       40.70     49.39 o 
 -12  16   5     2887.33     2755.33    106.64 o 
 -11  16   5     1030.02     1109.39     77.51 o 
 -10  16   5      809.86      916.87     72.10 o 
  -9  16   5       39.90       80.14     47.81 o 
  -8  16   5       97.84       56.22     46.41 o 
  -7  16   5      385.75      375.85     50.88 o 
  -6  16   5       54.51       33.18     41.36 o 
  -5  16   5       55.45       46.98     68.18 o 
  -4  16   5      628.95      812.12     94.54 o 
  -3  16   5     2763.96     2678.62     95.87 o 
  -2  16   5      356.93      339.55     73.98 o 
  -1  16   5      391.53      498.17     52.86 o 
   0  16   5     3670.83     3618.86    106.74 o 
   1  16   5      299.97      269.85     41.99 o 
   2  16   5       67.17       31.94     38.85 o 
   3  16   5      190.04      243.20     41.12 o 
   4  16   5     3138.69     3046.63     84.08 o 
   5  16   5      960.68      912.86     83.49 o 
   6  16   5     1998.06     2107.63    112.96 o 
   7  16   5      232.08      346.11     55.75 o 
   8  16   5      359.33      484.26     62.92 o 
   9  16   5      126.92      152.76     76.76 o 
  10  16   5      238.95      246.27     71.85 o 
  11  16   5        0.59       38.93     57.79 o 
  12  16   5      427.29      445.30     84.26 o 
  13  16   5       10.00      -30.95     80.93 o 
  14  16   5      810.32      905.09    100.82 o 
 -14  17   5      101.40      147.86     55.09 o 
 -13  17   5      193.76      286.14     63.09 o 
 -12  17   5      304.78      335.16     60.37 o 
 -11  17   5        2.78      -10.98     48.13 o 
 -10  17   5        4.49      -78.55     45.27 o 
  -9  17   5      201.49      147.31     51.45 o 
  -8  17   5      562.91      643.52     64.74 o 
  -7  17   5        1.24       27.57     39.23 o 
  -6  17   5       34.62      108.57     53.89 o 
  -5  17   5     1428.02     1440.78    105.58 o 
  -4  17   5       38.00       73.65     54.19 o 
  -3  17   5     3255.16     2978.55    103.03 o 
  -2  17   5      367.11      387.39     62.16 o 
  -1  17   5      162.20      120.70     53.26 o 
   0  17   5      622.30      603.92     86.93 o 
   1  17   5      186.54      137.07     57.74 o 
   2  17   5      815.04      700.59     50.18 o 
   3  17   5       16.04      100.17     54.13 o 
   4  17   5     3017.34     2883.85    101.38 o 
   5  17   5     4312.84     4026.91    144.48 o 
   6  17   5      122.51       81.87     48.44 o 
   7  17   5     1109.71     1138.68     76.45 o 
   8  17   5     1597.82     1443.55     83.82 o 
   9  17   5     1221.59     1324.45    111.93 o 
  10  17   5       46.48       45.86     76.14 o 
  11  17   5      498.28      419.72     86.05 o 
  12  17   5       45.53       -1.76    135.22 o 
  13  17   5      123.09      192.13     90.03 o 
 -14  18   5      187.98      160.06     63.57 o 
 -13  18   5       77.87      207.63     71.01 o 
 -12  18   5      238.82      142.37     65.70 o 
 -11  18   5       19.51       27.88     47.54 o 
 -10  18   5       15.27      -15.68     47.54 o 
  -9  18   5       48.67       37.64     46.58 o 
  -8  18   5        3.24       15.22     44.09 o 
  -7  18   5        8.42       47.90     45.55 o 
  -6  18   5       96.07       72.07     59.42 o 
  -5  18   5        2.66      -68.22     46.93 o 
  -4  18   5      700.31      693.37     67.56 o 
  -3  18   5     3804.17     3577.26    109.19 o 
  -2  18   5     2202.21     2175.30     88.33 o 
  -1  18   5        0.62      -65.76     47.91 o 
   0  18   5      352.34      435.55     60.62 o 
   1  18   5      973.44      897.04     66.90 o 
   2  18   5       52.30       42.90     79.27 o 
   3  18   5        6.77      -63.59     43.44 o 
   4  18   5      607.84      503.33     79.26 o 
   5  18   5      897.07      922.59     98.01 o 
   6  18   5      439.08      433.43     61.89 o 
   7  18   5        2.76      -69.88     43.76 o 
   8  18   5      258.97      262.70     60.79 o 
   9  18   5      278.56      312.22     77.64 o 
  10  18   5      259.52      167.06     75.04 o 
  11  18   5        8.62       -8.21    114.66 o 
  12  18   5      280.58      247.13     80.08 o 
 -13  19   5      384.32      460.83     70.60 o 
 -12  19   5      102.80      -29.76     49.96 o 
 -11  19   5      526.42      440.47     68.84 o 
 -10  19   5       97.95      110.33     51.27 o 
  -9  19   5      981.35      911.41     76.72 o 
  -8  19   5       42.68       -1.22     47.90 o 
  -7  19   5        8.53      -25.32     62.44 o 
  -6  19   5       45.30       44.48     62.90 o 
  -5  19   5       55.94       75.93     54.92 o 
  -4  19   5       67.79      176.67     56.55 o 
  -3  19   5     2885.67     2724.28     95.58 o 
  -2  19   5      117.47      137.39     52.17 o 
  -1  19   5      228.11      231.05     55.61 o 
   0  19   5     1478.16     1440.95     75.26 o 
   1  19   5      456.41      464.82     94.64 o 
   2  19   5      121.57      245.24     85.73 o 
   3  19   5        9.17      -92.41     78.42 o 
   4  19   5      134.16      151.66     42.58 o 
   5  19   5     1180.75     1130.48     80.00 o 
   6  19   5        1.44      -66.51     47.56 o 
   7  19   5      320.03      331.44     62.87 o 
   8  19   5        8.05      -13.61     47.86 o 
   9  19   5       44.86       48.23    132.12 o 
  10  19   5        2.41       39.38     97.41 o 
  11  19   5      320.34      318.05    140.87 o 
 -12  20   5     1721.47     1726.83    122.67 o 
 -11  20   5        6.26      -50.07     51.43 o 
 -10  20   5      458.92      434.85     67.16 o 
  -9  20   5        8.03      -62.50     78.20 o 
  -8  20   5        2.06      -25.00     63.52 o 
  -7  20   5       40.34      123.60     72.18 o 
  -6  20   5      173.60       54.16     70.41 o 
  -5  20   5        2.63       -7.11     61.49 o 
  -4  20   5      215.05      230.28     64.51 o 
  -3  20   5      549.22      423.55     73.67 o 
  -2  20   5       60.77       81.77     52.19 o 
  -1  20   5      194.17      413.60     71.36 o 
   0  20   5      911.63     1046.52     86.80 o 
   1  20   5       19.46      -67.62     80.08 o 
   2  20   5        0.79     -129.22     77.04 o 
   3  20   5       67.76       55.82     83.08 o 
   4  20   5        0.17      -74.43     76.66 o 
   5  20   5      557.37      632.15     71.08 o 
   6  20   5        0.08      -31.29     94.27 o 
   7  20   5       86.07       77.03     48.97 o 
   8  20   5       39.82       15.00     61.14 o 
   9  20   5        3.73       19.53    129.63 o 
  10  20   5        0.06       95.38     73.36 o 
 -11  21   5       12.52       31.40     55.35 o 
 -10  21   5       30.30      -38.41     51.19 o 
  -9  21   5     1249.29     1200.81    105.12 o 
  -8  21   5      163.78      190.82     76.27 o 
  -7  21   5      377.17      423.05     88.57 o 
  -6  21   5      599.61      569.40     96.49 o 
  -5  21   5       26.06        9.55     65.51 o 
  -4  21   5      102.09       59.57     64.55 o 
  -3  21   5       22.65       -0.78     60.46 o 
  -2  21   5      423.53      484.04     84.90 o 
  -1  21   5     1140.09     1415.06    159.68 o 
   0  21   5      415.94      394.97     98.13 o 
   1  21   5      150.44      131.26    107.91 o 
   2  21   5      227.67      340.38     96.64 o 
   3  21   5       90.72       28.46     85.81 o 
   4  21   5       81.61       83.73    103.22 o 
   5  21   5       95.42       76.19     88.67 o 
   6  21   5       43.26       92.61     86.29 o 
   7  21   5       34.68       31.22     42.84 o 
   8  21   5      210.46      226.46     57.31 o 
   9  21   5       33.88      -39.31     70.35 o 
  -9  22   5      167.85      170.63     77.77 o 
  -8  22   5      317.93      371.38     83.02 o 
  -7  22   5      695.19      674.99     90.46 o 
  -6  22   5      465.60      438.54     82.90 o 
  -5  22   5      915.05      781.75     87.15 o 
  -4  22   5       53.61       46.71     62.61 o 
  -3  22   5      196.27      285.27     96.70 o 
  -2  22   5      754.58      750.06    110.04 o 
  -1  22   5      852.12      638.10    128.45 o 
   0  22   5      326.27      122.39     92.87 o 
   1  22   5      657.71      454.07    101.98 o 
   2  22   5      272.54      285.56    109.76 o 
   3  22   5      798.70     1033.22    122.06 o 
   4  22   5      520.17      414.45    102.64 o 
   5  22   5      976.56      964.57    159.67 o 
   6  22   5      169.11      196.78     96.42 o 
   7  22   5      268.05      261.75    112.67 o 
   8  22   5        3.27      -13.35     73.18 o 
  -8  23   5      303.02      349.93    111.96 o 
  -7  23   5      364.07      352.81     83.30 o 
  -6  23   5      122.49      119.59     70.30 o 
  -5  23   5     1517.77     1488.61    132.63 o 
  -4  23   5      129.27      225.96     96.50 o 
  -3  23   5        2.44       36.18     91.84 o 
  -2  23   5      402.18      234.26     97.28 o 
  -1  23   5        1.10        2.58     90.19 o 
   0  23   5        8.29      124.14     95.23 o 
   1  23   5        3.84       58.59     94.36 o 
   2  23   5      164.72      183.91     97.21 o 
   3  23   5       45.34      106.51    116.71 o 
   4  23   5      594.14      810.77    113.30 o 
   5  23   5       28.03       76.39     92.24 o 
   6  23   5       30.16        8.07     82.15 o 
  -5  24   5       50.28      -85.79     89.38 o 
  -4  24   5        2.64     -103.30     92.90 o 
  -3  24   5       44.38       -1.50     93.17 o 
  -2  24   5      633.43      516.95    124.75 o 
  -1  24   5      527.75      488.14    109.42 o 
   0  24   5       99.12       -9.47    116.95 o 
   1  24   5      206.01      108.61     94.03 o 
   2  24   5       13.36      -74.91     87.91 o 
   3  24   5       14.75      -47.77     85.65 o 
   4  24   5      115.56      152.25     96.69 o 
 -20   0   6       19.31       -6.30     69.66 o 
 -19   0   6      115.03      246.50     53.75 o 
 -18   0   6      272.44      277.91     56.44 o 
 -17   0   6        3.81       21.92     37.69 o 
 -16   0   6        0.45       -8.14     34.76 o 
 -15   0   6      561.71      666.27     54.13 o 
 -14   0   6     2585.10     2519.27     81.73 o 
 -13   0   6     7492.93     7044.65    123.79 o 
 -12   0   6     3385.29     3552.54     86.40 o 
 -11   0   6       20.93       59.74     27.91 o 
 -10   0   6      108.95       92.86     28.82 o 
  -9   0   6     1029.32     1129.90     46.48 o 
  -8   0   6     3743.34     4227.90     77.11 o 
  -7   0   6     7855.85     8391.96    107.47 o 
  -6   0   6     5672.90     5570.59     74.95 o 
  -5   0   6    77942.02    76259.29    785.96 o 
  -4   0   6      249.28      322.96     27.36 o 
  -3   0   6    42282.99    37786.48    299.53 o 
  -2   0   6     1065.37     1086.77     38.43 o 
  -1   0   6      115.56      133.10     26.15 o 
   0   0   6     3730.57     3269.45     60.65 o 
   1   0   6     9148.05     8754.18    122.42 o 
   2   0   6    85327.61    84797.70    957.28 o 
   3   0   6     1398.74     1340.76     56.55 o 
   4   0   6     5738.15     4931.21     95.95 o 
   5   0   6    11003.06    11529.67    190.74 o 
   6   0   6       99.35      115.31     32.67 o 
   7   0   6     1030.78     1020.58     71.75 o 
   8   0   6      698.55      688.04     64.71 o 
   9   0   6     1140.03     1215.49     83.69 o 
  10   0   6      345.65      417.37     67.35 o 
  11   0   6     5414.91     5414.94    166.75 o 
  12   0   6     2584.73     2824.18    180.47 o 
  13   0   6      215.96      388.79     98.67 o 
  14   0   6     4662.63     4056.74    221.75 o 
  15   0   6      177.43      234.91     92.08 o 
  16   0   6       92.54      191.92     92.33 o 
  17   0   6        7.35       73.35     83.41 o 
  18   0   6        8.81      -80.96     72.61 o 
 -20   1   6      237.77      237.66     41.91 o 
 -19   1   6       98.65      132.07     36.17 o 
 -18   1   6       56.72       28.98     31.23 o 
 -17   1   6      287.14      301.49     36.87 o 
 -16   1   6     1145.07     1151.12     46.53 o 
 -15   1   6     1128.39     1108.41     44.77 o 
 -14   1   6      689.23      731.06     38.93 o 
 -13   1   6     4487.73     4401.30     69.75 o 
 -12   1   6     1203.26     1139.51     39.35 o 
 -11   1   6     1735.07     1683.37     42.20 o 
 -10   1   6      193.38      201.65     21.76 o 
  -9   1   6      512.78      554.21     25.99 o 
  -8   1   6     1291.70     1143.27     33.08 o 
  -7   1   6     5708.86     5535.91     59.92 o 
  -6   1   6     2043.67     1985.58     42.84 o 
  -5   1   6     4627.62     4222.40     50.19 o 
  -4   1   6      210.30      230.79     18.27 o 
  -3   1   6     1177.20     1184.26     28.27 o 
  -2   1   6     3315.57     2988.70     39.43 o 
  -1   1   6        0.24       10.88     16.94 o 
   0   1   6      802.18      830.71     25.84 o 
   1   1   6    11111.09    10480.65     89.58 o 
   2   1   6    68111.25    65739.56    473.86 o 
   3   1   6     5429.17     5700.68     71.27 o 
   4   1   6        4.04       -2.86     19.34 o 
   5   1   6    10347.75    10800.59    110.58 o 
   6   1   6      332.25      331.79     31.43 o 
   7   1   6      350.85      378.56     37.95 o 
   8   1   6      845.81      747.06     47.46 o 
   9   1   6      686.35      867.59     52.92 o 
  10   1   6      944.61     1012.20     58.40 o 
  11   1   6      601.68      578.78     58.25 o 
  12   1   6     7050.78     6774.54    189.14 o 
  13   1   6     3505.14     3254.41    138.71 o 
  14   1   6       59.87       86.05     67.13 o 
  15   1   6      389.95      385.82     73.43 o 
  16   1   6      135.61      142.19     61.38 o 
  17   1   6      493.31      302.56     76.30 o 
  18   1   6      131.03      155.16     66.93 o 
 -20   2   6        0.03       36.46     33.33 o 
 -19   2   6        7.06       -4.32     31.49 o 
 -18   2   6      194.09      175.52     36.35 o 
 -17   2   6       53.54       43.15     29.26 o 
 -16   2   6       33.60      -12.68     24.74 o 
 -15   2   6        1.67       -5.59     27.32 o 
 -14   2   6     1695.98     1796.66     51.07 o 
 -13   2   6      413.08      462.53     32.59 o 
 -12   2   6      618.26      648.96     33.63 o 
 -11   2   6      899.91      916.38     35.04 o 
 -10   2   6       33.41       20.10     18.03 o 
  -9   2   6      888.90     1086.40     32.44 o 
  -8   2   6     1180.32     1221.00     32.41 o 
  -7   2   6     5330.71     5309.36     56.19 o 
  -6   2   6       76.83      164.34     17.12 o 
  -5   2   6      811.86      847.80     27.62 o 
  -4   2   6    16167.09    15686.29    108.15 o 
  -3   2   6     1278.54     1348.33     28.48 o 
  -2   2   6        1.18       22.61     13.71 o 
  -1   2   6      932.81      763.27     22.99 o 
   0   2   6     2953.32     3061.31     41.80 o 
   1   2   6     5652.76     5246.42     59.12 o 
   2   2   6    14112.28    14065.31    112.15 o 
   3   2   6    14095.22    13791.97    112.45 o 
   4   2   6     1574.96     1554.78     37.45 o 
   5   2   6     4210.85     4221.50     58.87 o 
   6   2   6     2417.43     2434.31     53.64 o 
   7   2   6       67.59       68.51     27.99 o 
   8   2   6     1919.15     1877.42     83.53 o 
   9   2   6       70.00       37.83     31.66 o 
  10   2   6      207.69      229.11     46.03 o 
  11   2   6       81.15      113.66     46.74 o 
  12   2   6    11390.47    10809.13    246.18 o 
  13   2   6    12869.62    11676.10    352.15 o 
  14   2   6     1936.01     1942.74    114.64 o 
  15   2   6      558.75      480.72     79.67 o 
  16   2   6      374.53      333.08     72.91 o 
  17   2   6        0.39       35.46     54.72 o 
  18   2   6      269.78      210.16    119.89 o 
 -20   3   6      332.29      433.24     57.24 o 
 -19   3   6       28.70       99.55     33.77 o 
 -18   3   6      100.01       95.74     33.27 o 
 -17   3   6       72.48       46.40     29.71 o 
 -16   3   6      326.29      305.19     32.49 o 
 -15   3   6      195.00      126.47     28.01 o 
 -14   3   6      264.70      355.00     32.92 o 
 -13   3   6     6440.33     6138.32     81.92 o 
 -12   3   6       44.58       34.52     22.51 o 
 -11   3   6      251.75      242.49     25.50 o 
 -10   3   6      545.57      559.94     28.41 o 
  -9   3   6     1107.07     1179.06     32.70 o 
  -8   3   6     1746.49     1842.59     36.09 o 
  -7   3   6     9849.08    10150.67     87.80 o 
  -6   3   6     5906.18     6319.53     61.54 o 
  -5   3   6      733.91      878.13     27.34 o 
  -4   3   6     2319.80     2377.76     40.86 o 
  -3   3   6     1347.01     1291.25     30.00 o 
  -2   3   6     7553.75     6771.00     57.43 o 
  -1   3   6      110.60      133.24     15.22 o 
   0   3   6     3654.45     3402.77     42.38 o 
   1   3   6        0.53       38.91     17.33 o 
   2   3   6       30.40       21.24     17.58 o 
   3   3   6        6.51       31.49     17.65 o 
   4   3   6       68.45       89.42     18.91 o 
   5   3   6       54.98       22.84     19.35 o 
   6   3   6      408.34      503.63     32.94 o 
   7   3   6     1414.46     1427.03    108.73 o 
   8   3   6      674.42      718.02     38.04 o 
   9   3   6      377.61      399.84     36.76 o 
  10   3   6     1890.23     1738.26     89.89 o 
  11   3   6      645.32      664.97     59.32 o 
  12   3   6      756.67      923.39     84.67 o 
  13   3   6      360.35      572.59    122.66 o 
  14   3   6      156.07      111.48     53.90 o 
  15   3   6        0.49      -32.71     45.35 o 
  16   3   6       67.77       82.48     58.35 o 
  17   3   6       41.15      103.11    141.44 o 
  18   3   6       49.98       24.21     60.33 o 
 -19   4   6       12.50       55.95     38.64 o 
 -18   4   6       99.24      111.53     35.24 o 
 -17   4   6      222.61      159.82     31.93 o 
 -16   4   6     1640.60     1627.96     54.23 o 
 -15   4   6      552.28      526.28     35.79 o 
 -14   4   6      888.56      994.54     41.22 o 
 -13   4   6    13109.04    12346.67    114.79 o 
 -12   4   6      933.29      916.63     37.58 o 
 -11   4   6      196.84      153.83     22.98 o 
 -10   4   6      156.56      182.24     22.54 o 
  -9   4   6      342.33      408.82     24.53 o 
  -8   4   6      645.14      663.90     25.17 o 
  -7   4   6       11.89      -10.92     15.73 o 
  -6   4   6     1441.76     1424.60     31.73 o 
  -5   4   6     2022.50     1732.11     34.25 o 
  -4   4   6     2723.39     3174.47     43.06 o 
  -3   4   6     1025.39     1097.99     28.30 o 
  -2   4   6      552.07      525.22     22.75 o 
  -1   4   6      682.86      783.68     23.76 o 
   0   4   6      112.81      103.55     17.94 o 
   1   4   6     7227.03     6984.90     66.95 o 
   2   4   6       99.14      100.66     17.27 o 
   3   4   6       67.16      112.97     17.17 o 
   4   4   6     2219.31     2534.22     42.14 o 
   5   4   6     2892.52     3142.31     47.81 o 
   6   4   6     5496.08     5407.41     71.46 o 
   7   4   6     2013.63     1941.99     54.49 o 
   8   4   6      156.85      221.58     37.89 o 
   9   4   6     2307.20     2310.02     68.25 o 
  10   4   6       84.44      124.51     34.03 o 
  11   4   6      936.90      766.31     75.24 o 
  12   4   6     7963.44     7462.23    240.55 o 
  13   4   6     1185.62     1202.31     95.34 o 
  14   4   6       56.97       54.51     49.25 o 
  15   4   6     3989.06     3612.87    153.30 o 
  16   4   6       68.72      139.97     73.19 o 
  17   4   6       51.39       31.44     56.21 o 
  18   4   6      565.58      715.82     99.00 o 
 -19   5   6        0.71       33.26     39.90 o 
 -18   5   6      126.76      126.12     43.78 o 
 -17   5   6       44.63       42.26     34.23 o 
 -16   5   6      392.30      411.34     36.43 o 
 -15   5   6      676.73      677.02     43.27 o 
 -14   5   6       33.16       26.42     25.90 o 
 -13   5   6       63.51      155.72     28.16 o 
 -12   5   6      212.13      250.21     27.95 o 
 -11   5   6       35.04       17.81     21.35 o 
 -10   5   6        7.32       42.98     19.07 o 
  -9   5   6        2.82      -17.12     14.87 o 
  -8   5   6        1.65       -6.54     16.28 o 
  -7   5   6     1871.68     2113.72     40.72 o 
  -6   5   6     1844.94     1948.62     39.28 o 
  -5   5   6      254.27      332.79     21.49 o 
  -4   5   6      969.54      954.90     30.23 o 
  -3   5   6     2703.76     2980.36     69.67 o 
  -2   5   6      441.58      481.49     22.88 o 
  -1   5   6      576.49      555.82     25.04 o 
   0   5   6       65.70       60.11     17.83 o 
   1   5   6     3418.03     3338.43     45.96 o 
   2   5   6      238.73      244.34     18.88 o 
   3   5   6        0.21       45.62     15.22 o 
   4   5   6        2.98      -11.50     15.44 o 
   5   5   6     7526.59     7446.55     83.10 o 
   6   5   6     2750.63     2779.48     52.81 o 
   7   5   6     2383.25     2348.00     57.29 o 
   8   5   6       55.97       23.79     27.41 o 
   9   5   6     3229.62     3597.99     82.85 o 
  10   5   6      983.77      975.00     52.30 o 
  11   5   6      415.37      385.20     48.76 o 
  12   5   6     4925.35     4614.05    260.59 o 
  13   5   6      263.66      349.10     67.64 o 
  14   5   6     1597.09     1609.13    224.54 o 
  15   5   6     1073.87     1150.86     99.82 o 
  16   5   6        5.33        2.28     54.65 o 
  17   5   6      238.07      116.23    142.49 o 
  18   5   6      380.30      249.49     73.93 o 
 -19   6   6       25.78       17.53     40.76 o 
 -18   6   6      163.27      141.15     45.07 o 
 -17   6   6       26.04       -6.67     34.83 o 
 -16   6   6       26.23        9.15     33.54 o 
 -15   6   6       52.52       75.98     29.97 o 
 -14   6   6      453.28      440.85     35.09 o 
 -13   6   6      987.62     1179.93     44.21 o 
 -12   6   6      389.38      434.98     31.77 o 
 -11   6   6      204.61      226.43     25.48 o 
 -10   6   6       44.51       26.69     23.10 o 
  -9   6   6      325.02      364.84     34.85 o 
  -8   6   6       66.27       45.04     18.96 o 
  -7   6   6       27.44       41.05     18.12 o 
  -6   6   6       10.52       20.67     16.94 o 
  -5   6   6    21817.58    21831.57    161.69 o 
  -4   6   6     1573.67     1615.02     37.27 o 
  -3   6   6       25.91       23.65     16.50 o 
  -2   6   6      401.81      460.44     24.24 o 
  -1   6   6     4017.92     4248.15     54.96 o 
   0   6   6     2055.28     2112.40     40.62 o 
   1   6   6      922.26      941.12     30.03 o 
   2   6   6       42.13       24.95     17.42 o 
   3   6   6      789.29      879.67     30.17 o 
   4   6   6      124.98      109.55     18.22 o 
   5   6   6    10649.75    11224.36    112.93 o 
   6   6   6        4.12       40.89     28.69 o 
   7   6   6      110.80      144.21     23.40 o 
   8   6   6      421.60      479.86     49.82 o 
   9   6   6      452.30      493.84     43.28 o 
  10   6   6       23.14       22.37     34.35 o 
  11   6   6      255.31      271.68     46.85 o 
  12   6   6      158.82      169.59     54.19 o 
  13   6   6     1795.47     1828.58    110.96 o 
  14   6   6      243.48      272.91     78.12 o 
  15   6   6      450.87      444.93     76.21 o 
  16   6   6      330.51      372.84     90.01 o 
  17   6   6        0.15        2.07     49.53 o 
 -19   7   6       43.96       59.13     44.76 o 
 -18   7   6       10.00       37.31     42.20 o 
 -17   7   6       28.25       58.56     39.22 o 
 -16   7   6      150.08      133.15     38.97 o 
 -15   7   6      748.25      732.49     57.18 o 
 -14   7   6     1062.12      979.77     67.07 o 
 -13   7   6     1134.26     1107.16     56.49 o 
 -12   7   6     1456.79     1345.74     43.79 o 
 -11   7   6      379.83      403.47     28.86 o 
 -10   7   6      335.81      311.02     25.31 o 
  -9   7   6      144.84      176.82     28.38 o 
  -8   7   6        0.97      -26.52     17.22 o 
  -7   7   6      339.28      330.26     31.16 o 
  -6   7   6      105.54      189.04     20.89 o 
  -5   7   6       48.55       88.26     24.89 o 
  -4   7   6      193.45      159.70     27.30 o 
  -3   7   6     2610.93     2653.47     47.47 o 
  -2   7   6     3268.51     3345.82     49.77 o 
  -1   7   6      136.45      181.90     20.29 o 
   0   7   6     4205.81     4397.69     57.72 o 
   1   7   6     5901.66     6176.42     69.14 o 
   2   7   6     1010.48      936.71     32.32 o 
   3   7   6     1913.94     1932.49     37.76 o 
   4   7   6      550.49      779.53     34.02 o 
   5   7   6     2525.05     2443.37     53.09 o 
   6   7   6     1482.53     1516.53     45.11 o 
   7   7   6      210.46      183.08     30.10 o 
   8   7   6       47.95      -37.35     30.09 o 
   9   7   6       37.62       27.34     29.68 o 
  10   7   6      656.49      696.86     93.96 o 
  11   7   6      141.08      186.66     46.61 o 
  12   7   6      194.88      185.44     55.01 o 
  13   7   6     1004.37     1021.03     90.30 o 
  14   7   6       29.86       98.66     51.80 o 
  15   7   6      153.21      195.33    121.80 o 
  16   7   6      268.93      146.20     60.07 o 
  17   7   6      454.96      504.63    121.38 o 
 -19   8   6       93.83       75.31     44.40 o 
 -18   8   6        1.01       46.26     44.18 o 
 -17   8   6      668.15      653.34     60.34 o 
 -16   8   6      212.28      133.74     49.09 o 
 -15   8   6     3865.17     3527.72     87.26 o 
 -14   8   6     1828.40     1951.97     69.21 o 
 -13   8   6      180.03      149.06     42.60 o 
 -12   8   6     1238.28     1090.55     56.52 o 
 -11   8   6      653.58      604.90     45.14 o 
 -10   8   6      852.20      884.99     39.43 o 
  -9   8   6      287.10      329.18     29.21 o 
  -8   8   6      344.74      336.06     24.90 o 
  -7   8   6      347.37      393.42     30.80 o 
  -6   8   6      116.85      152.28     24.87 o 
  -5   8   6      191.59      255.04     31.17 o 
  -4   8   6     5877.69     6018.44     89.27 o 
  -3   8   6      321.62      322.81     33.28 o 
  -2   8   6     2948.46     2971.90     67.58 o 
  -1   8   6     7259.94     7467.11     79.14 o 
   0   8   6      836.31     1033.06     33.51 o 
   1   8   6     3184.69     3410.83     53.59 o 
   2   8   6      361.12      411.77     25.20 o 
   3   8   6     1014.26     1087.57     30.00 o 
   4   8   6        2.94        5.14     23.11 o 
   5   8   6      665.47      833.73     44.40 o 
   6   8   6      106.90      106.61     28.12 o 
   7   8   6      613.75      651.17     40.62 o 
   8   8   6     1972.14     1969.78     67.52 o 
   9   8   6      114.30       63.85     41.00 o 
  10   8   6      180.99      170.90     43.95 o 
  11   8   6      925.82      973.39     74.54 o 
  12   8   6       22.49       73.35     40.32 o 
  13   8   6     1425.30     1293.16    179.00 o 
  14   8   6       54.26       91.29    125.81 o 
  15   8   6      259.12      201.39     62.66 o 
  16   8   6       70.89       37.45     71.39 o 
  17   8   6        0.43      -20.63     78.66 o 
 -18   9   6       78.42      131.69     47.78 o 
 -17   9   6       26.71       63.49     42.43 o 
 -16   9   6       11.43        4.03     39.82 o 
 -15   9   6      884.24      973.10     65.34 o 
 -14   9   6      223.48      169.89     37.63 o 
 -13   9   6     1502.04     1600.40     65.41 o 
 -12   9   6     1222.95     1159.18     57.14 o 
 -11   9   6      329.34      317.78     39.05 o 
 -10   9   6       97.96      111.63     33.12 o 
  -9   9   6      117.71       99.34     27.05 o 
  -8   9   6     3408.70     3366.95     72.43 o 
  -7   9   6     4686.36     4485.66     85.33 o 
  -6   9   6      239.42      275.12     31.00 o 
  -5   9   6        0.05      -13.08     27.87 o 
  -4   9   6     8377.41     8499.65    132.56 o 
  -3   9   6       91.50      144.81     40.35 o 
  -2   9   6     2773.11     2620.66     51.25 o 
  -1   9   6     5565.09     5075.58     71.83 o 
   0   9   6    23480.24    24788.12    180.55 o 
   1   9   6        1.12       -5.81     19.45 o 
   2   9   6      580.59      623.49     29.99 o 
   3   9   6      338.15      283.59     40.44 o 
   4   9   6     5018.03     4943.21     78.41 o 
   5   9   6     4172.16     3948.32     71.53 o 
   6   9   6      749.36      955.42     44.48 o 
   7   9   6        6.19       36.47     30.98 o 
   8   9   6        2.48       24.48     34.28 o 
   9   9   6     1172.70     1139.21     72.05 o 
  10   9   6      553.07      550.60     61.18 o 
  11   9   6      107.09      112.18     44.85 o 
  12   9   6      278.27      235.12     49.49 o 
  13   9   6      970.05      897.93     86.17 o 
  14   9   6      662.74      746.73     86.12 o 
  15   9   6     1191.24     1360.71    112.19 o 
  16   9   6      106.13       68.95     75.60 o 
  17   9   6      440.96      494.65    126.94 o 
 -18  10   6      281.23      321.11     55.70 o 
 -17  10   6        2.34       22.73     40.54 o 
 -16  10   6       94.94       36.70     41.62 o 
 -15  10   6       46.69       11.34     39.46 o 
 -14  10   6      383.49      387.43     45.54 o 
 -13  10   6      248.86      306.89     42.33 o 
 -12  10   6        0.00        6.56     33.24 o 
 -11  10   6     1134.38     1314.84     59.05 o 
 -10  10   6     1115.44     1120.28     54.11 o 
  -9  10   6       19.09       62.62     31.76 o 
  -8  10   6      707.78      690.95     42.46 o 
  -7  10   6     1045.40     1079.87     51.46 o 
  -6  10   6      215.62      125.03     28.46 o 
  -5  10   6        2.09      -27.44     29.51 o 
  -4  10   6     1641.02     1703.84     57.98 o 
  -3  10   6     1812.54     1847.78     59.66 o 
  -2  10   6      604.42      668.27     45.45 o 
  -1  10   6     3262.86     3472.05     61.89 o 
   0  10   6     6944.89     6734.79     88.07 o 
   1  10   6     5627.88     6010.26     88.88 o 
   2  10   6    14736.47    14170.49    124.32 o 
   3  10   6      909.47     1007.19     45.62 o 
   4  10   6     1928.31     2087.52     57.10 o 
   5  10   6      926.82      981.61     45.49 o 
   6  10   6     1842.09     2090.34     64.36 o 
   7  10   6      180.48      132.75     37.75 o 
   8  10   6        5.96       28.38     35.94 o 
   9  10   6      325.76      358.77     51.37 o 
  10  10   6     1109.05     1065.41     73.27 o 
  11  10   6        8.22        6.83     38.89 o 
  12  10   6      109.23      153.28     47.19 o 
  13  10   6        3.93       38.04     47.39 o 
  14  10   6      117.92      177.23     58.39 o 
  15  10   6      143.50      225.36    103.30 o 
  16  10   6       24.03        9.45     73.89 o 
 -18  11   6       80.42       89.01     50.90 o 
 -17  11   6        2.57      -15.27     42.12 o 
 -16  11   6        0.08       -7.87     37.52 o 
 -15  11   6        0.15        2.85     41.45 o 
 -14  11   6     1195.63     1343.87     72.71 o 
 -13  11   6        7.07       30.62     44.17 o 
 -12  11   6      810.51      677.93     64.65 o 
 -11  11   6     1162.42     1158.64     62.92 o 
 -10  11   6     1353.09     1474.23     66.34 o 
  -9  11   6     2379.80     2254.18     73.93 o 
  -8  11   6      154.49      176.24     38.40 o 
  -7  11   6      304.20      226.14     40.65 o 
  -6  11   6     5292.56     5145.08     94.85 o 
  -5  11   6       69.29       72.02     35.40 o 
  -4  11   6        0.89       39.01     33.65 o 
  -3  11   6     7664.23     7780.30    112.53 o 
  -2  11   6     1798.15     1838.42     57.84 o 
  -1  11   6      215.84      302.03     28.90 o 
   0  11   6     1262.19     1263.38     67.69 o 
   1  11   6     8647.20     7862.82     94.72 o 
   2  11   6     4589.72     4636.88     60.70 o 
   3  11   6      402.31      399.72     41.67 o 
   4  11   6       96.55       90.49     32.30 o 
   5  11   6     3536.22     3583.51     75.01 o 
   6  11   6      779.59      843.08     50.26 o 
   7  11   6       17.48       -8.28     32.83 o 
   8  11   6      195.48      254.60     45.86 o 
   9  11   6      653.17      715.95     62.24 o 
  10  11   6       30.86       -0.30     48.25 o 
  11  11   6       65.82       92.06     44.00 o 
  12  11   6      446.96      410.51     59.34 o 
  13  11   6       26.07       83.37     81.51 o 
  14  11   6      964.89      860.11    140.14 o 
  15  11   6     2916.02     3372.24    235.28 o 
  16  11   6       71.44      103.11     85.68 o 
 -17  12   6      386.10      352.13     62.60 o 
 -16  12   6      107.81      113.29     55.04 o 
 -15  12   6      896.62      911.33     88.92 o 
 -14  12   6      557.32      580.46     64.85 o 
 -13  12   6       11.65       50.95     45.55 o 
 -12  12   6        0.58       10.07     36.38 o 
 -11  12   6        4.10      -26.75     47.68 o 
 -10  12   6      105.83       60.09     39.62 o 
  -9  12   6     1330.85     1278.48     73.61 o 
  -8  12   6     2678.55     2352.81     75.88 o 
  -7  12   6      407.09      508.24     46.29 o 
  -6  12   6     1115.14     1288.64     57.81 o 
  -5  12   6     1185.09     1225.93     56.91 o 
  -4  12   6     1476.36     1526.45     61.76 o 
  -3  12   6     4597.43     4397.02     99.18 o 
  -2  12   6       95.54      102.54     24.02 o 
  -1  12   6     3105.71     3172.82     68.05 o 
   0  12   6      262.63      394.62     35.96 o 
   1  12   6     1803.86     1631.87     49.33 o 
   2  12   6      114.14      118.05     22.58 o 
   3  12   6     2686.71     2639.61     45.39 o 
   4  12   6     1838.27     1875.51     60.69 o 
   5  12   6      739.24      773.06     47.09 o 
   6  12   6     3362.27     3286.54     81.68 o 
   7  12   6     5126.34     4999.51     97.97 o 
   8  12   6        9.68       -5.88     37.68 o 
   9  12   6      408.93      395.52     54.29 o 
  10  12   6       68.76      141.76     47.37 o 
  11  12   6      126.46      159.48     55.20 o 
  12  12   6      121.58      123.68     59.24 o 
  13  12   6        0.03       29.41     59.84 o 
  14  12   6        3.26      164.83     88.55 o 
  15  12   6        7.30       36.07     83.42 o 
 -17  13   6      254.07      268.20     59.82 o 
 -16  13   6       42.72        6.50     50.10 o 
 -15  13   6      293.05      325.73     60.63 o 
 -14  13   6       66.89        8.37     45.80 o 
 -13  13   6      742.71      602.50     65.34 o 
 -12  13   6       12.49       88.10     46.31 o 
 -11  13   6      340.79      275.30     46.83 o 
 -10  13   6     1050.41     1036.38     67.34 o 
  -9  13   6      354.63      388.71     58.86 o 
  -8  13   6     1488.46     1527.09     67.15 o 
  -7  13   6        6.47       23.65     36.78 o 
  -6  13   6      402.60      426.58     55.13 o 
  -5  13   6     1275.89     1337.86     70.37 o 
  -4  13   6     2004.98     2122.49     82.55 o 
  -3  13   6      571.39      558.20     56.48 o 
  -2  13   6     2449.62     2341.11     70.17 o 
  -1  13   6     1003.82     1093.71     47.39 o 
   0  13   6       19.33       43.05     25.52 o 
   1  13   6       29.49       35.04     28.57 o 
   2  13   6     1615.06     1770.71     47.53 o 
   3  13   6      103.14      126.61     23.09 o 
   4  13   6      145.12      162.41     35.83 o 
   5  13   6      597.42      615.82     45.63 o 
   6  13   6     4850.95     4475.77     99.40 o 
   7  13   6      743.82      770.63     53.91 o 
   8  13   6     1543.17     1502.13     73.49 o 
   9  13   6        8.79       36.81     43.15 o 
  10  13   6       43.85       99.28     56.75 o 
  11  13   6      132.25      169.52     64.83 o 
  12  13   6        4.28       -7.10     51.43 o 
  13  13   6       18.24       10.03    104.07 o 
  14  13   6       75.33       87.45    115.94 o 
  15  13   6       88.64       97.30     89.79 o 
 -16  14   6      189.18      164.06     55.13 o 
 -15  14   6       77.17       70.32     50.44 o 
 -14  14   6      759.54      820.71     72.76 o 
 -13  14   6      178.82      239.49     55.72 o 
 -12  14   6      345.50      249.54     53.61 o 
 -11  14   6     3313.75     3050.43    103.30 o 
 -10  14   6      110.82       65.04     41.24 o 
  -9  14   6       34.19        4.65     44.63 o 
  -8  14   6      331.48      306.45     48.76 o 
  -7  14   6       25.66        6.80     51.77 o 
  -6  14   6       32.00      104.38     50.92 o 
  -5  14   6      179.95      180.02     52.95 o 
  -4  14   6      893.44      946.43     66.60 o 
  -3  14   6        0.34       17.26     50.02 o 
  -2  14   6     2109.77     2129.30     86.20 o 
  -1  14   6       34.48       46.78     23.98 o 
   0  14   6      171.25      184.91     30.65 o 
   1  14   6     1676.51     1782.55     76.22 o 
   2  14   6        1.72        1.41     30.29 o 
   3  14   6      132.10       94.01     51.31 o 
   4  14   6      867.06      971.43     52.23 o 
   5  14   6       32.56       -1.90     32.87 o 
   6  14   6      228.18      293.98     44.15 o 
   7  14   6     4468.41     4159.35     94.61 o 
   8  14   6     1322.35     1369.08    121.22 o 
   9  14   6        0.78       -3.58     52.92 o 
  10  14   6      338.35      340.74     72.39 o 
  11  14   6       11.47       47.24     58.82 o 
  12  14   6        7.12       20.73     56.36 o 
  13  14   6       20.30       38.98    159.34 o 
  14  14   6       18.03      -65.48    132.73 o 
  15  14   6       12.01       56.79     93.31 o 
 -16  15   6      123.42      115.10     57.89 o 
 -15  15   6      135.45       91.37     64.59 o 
 -14  15   6       36.65      -36.69     46.70 o 
 -13  15   6        0.05       73.87     51.38 o 
 -12  15   6     2285.61     2362.09     99.35 o 
 -11  15   6        0.14       47.47     43.43 o 
 -10  15   6     1072.14     1143.31     75.43 o 
  -9  15   6      544.94      523.57     55.00 o 
  -8  15   6      397.37      520.14     53.99 o 
  -7  15   6     1736.57     1839.43     73.51 o 
  -6  15   6     2492.64     2500.12     95.31 o 
  -5  15   6       78.88      122.84     53.88 o 
  -4  15   6       87.74       -7.93     52.19 o 
  -3  15   6       24.40       17.13     74.89 o 
  -2  15   6       57.54       11.21     43.29 o 
  -1  15   6       50.64       10.70     41.50 o 
   0  15   6        0.23      -25.56     27.72 o 
   1  15   6      152.09      139.98     42.29 o 
   2  15   6      269.21      257.79     50.20 o 
   3  15   6      130.92      130.08     41.35 o 
   4  15   6      116.77      132.51     38.64 o 
   5  15   6      394.10      435.21     52.67 o 
   6  15   6     2425.78     2494.64     79.10 o 
   7  15   6    10991.11    10728.85    175.95 o 
   8  15   6        7.04       -2.81     49.28 o 
   9  15   6      163.45      106.49    110.26 o 
  10  15   6       76.37       96.27     61.99 o 
  11  15   6       78.19       17.17     60.88 o 
  12  15   6       24.21       22.38     83.19 o 
  13  15   6       21.30        5.59     91.84 o 
  14  15   6       26.73      -11.20     76.94 o 
 -15  16   6       73.06       92.13     54.98 o 
 -14  16   6      238.31       82.45     55.08 o 
 -13  16   6      440.16      490.00     67.53 o 
 -12  16   6       36.42       10.99     46.39 o 
 -11  16   6       66.66       83.25     52.30 o 
 -10  16   6     1739.43     1600.77     85.93 o 
  -9  16   6      569.32      507.92     61.73 o 
  -8  16   6      160.60      156.00     43.61 o 
  -7  16   6      217.46      227.81     58.18 o 
  -6  16   6      488.27      406.24     77.79 o 
  -5  16   6      118.65      148.56     74.66 o 
  -4  16   6      317.67      366.64     62.45 o 
  -3  16   6      973.37      987.22     88.68 o 
  -2  16   6      751.48      749.44     68.54 o 
  -1  16   6       33.79      -12.05     47.57 o 
   0  16   6      878.24      855.67     66.31 o 
   1  16   6     2295.27     2262.86     69.98 o 
   2  16   6      139.45      151.82     38.03 o 
   3  16   6       68.32      -32.71     59.95 o 
   4  16   6        4.38      -13.18     75.38 o 
   5  16   6     1527.62     1669.77     82.95 o 
   6  16   6     1557.25     1569.45    139.23 o 
   7  16   6     1274.40     1265.20     77.72 o 
   8  16   6      401.49      369.29     80.99 o 
   9  16   6      678.26      713.88     88.27 o 
  10  16   6      600.49      617.90     88.64 o 
  11  16   6        1.27       40.99     62.13 o 
  12  16   6      609.07      550.95     87.95 o 
  13  16   6      245.65      370.79    172.41 o 
 -14  17   6       75.37      126.81     57.83 o 
 -13  17   6      392.51      291.56     65.31 o 
 -12  17   6      572.02      728.48     74.72 o 
 -11  17   6        2.20       13.02     54.69 o 
 -10  17   6        0.63      -34.83     41.91 o 
  -9  17   6     1405.98     1369.72     82.74 o 
  -8  17   6       45.87       63.16     46.69 o 
  -7  17   6      539.10      550.84     63.30 o 
  -6  17   6     1067.69     1030.91     75.47 o 
  -5  17   6      764.23      806.67    101.46 o 
  -4  17   6       25.42      -59.34     52.31 o 
  -3  17   6     1859.10     1760.61     85.90 o 
  -2  17   6       30.58        6.90     53.79 o 
  -1  17   6       63.57      113.66     57.70 o 
   0  17   6       42.04       26.95     63.73 o 
   1  17   6      384.14      358.27     62.60 o 
   2  17   6       14.33        5.84     40.69 o 
   3  17   6        2.64       26.27     32.88 o 
   4  17   6       29.94       98.38     47.37 o 
   5  17   6      102.14      145.27     64.77 o 
   6  17   6     1064.91     1125.93     75.90 o 
   7  17   6      122.23      211.66    112.10 o 
   8  17   6       82.89      116.30     54.62 o 
   9  17   6        5.26       10.50     58.45 o 
  10  17   6       33.90       96.40     61.01 o 
  11  17   6       26.77       31.02    107.32 o 
  12  17   6      731.47      684.82    157.23 o 
  13  17   6       53.39       78.84     90.51 o 
 -14  18   6      120.97       88.20     59.10 o 
 -13  18   6        7.08      -67.10     50.14 o 
 -12  18   6      509.71      507.50     69.18 o 
 -11  18   6       20.17       -3.17     49.57 o 
 -10  18   6        0.14       58.54     51.43 o 
  -9  18   6      385.11      386.19     84.41 o 
  -8  18   6      309.73      327.63    107.61 o 
  -7  18   6      426.03      461.04     76.89 o 
  -6  18   6      206.60      165.98     61.47 o 
  -5  18   6       16.96       52.57     52.31 o 
  -4  18   6        4.32       83.34     53.44 o 
  -3  18   6     1302.45     1319.84     79.96 o 
  -2  18   6     1040.29     1188.07    100.65 o 
  -1  18   6      238.65      178.73     55.27 o 
   0  18   6       35.02       92.88     52.18 o 
   1  18   6     1059.82     1038.13     69.23 o 
   2  18   6      352.02      356.87     54.47 o 
   3  18   6       84.02       66.19     54.49 o 
   4  18   6      234.87      144.41     69.24 o 
   5  18   6     1057.37      940.16     72.52 o 
   6  18   6      249.10      271.15     94.04 o 
   7  18   6      773.59      773.91     89.56 o 
   8  18   6      297.30      204.73     68.73 o 
   9  18   6      102.03      152.15     69.22 o 
  10  18   6       95.28       58.52    142.76 o 
  11  18   6     1375.12     1348.92    114.48 o 
  12  18   6       28.28       31.47    131.54 o 
 -13  19   6       66.66       48.96     55.31 o 
 -12  19   6       12.07       -0.51     74.48 o 
 -11  19   6       76.72       69.56     56.06 o 
 -10  19   6      345.66      359.46     63.42 o 
  -9  19   6      263.66      199.18     73.87 o 
  -8  19   6      183.20      136.45     70.78 o 
  -7  19   6      836.48      791.98     86.13 o 
  -6  19   6      329.20      368.42     72.90 o 
  -5  19   6       49.26       20.37     52.01 o 
  -4  19   6      309.46      290.29     61.20 o 
  -3  19   6      525.12      428.27     63.42 o 
  -2  19   6     2366.62     2259.91     97.77 o 
  -1  19   6      893.65     1028.14     71.89 o 
   0  19   6      113.70       84.38     50.28 o 
   1  19   6      159.54      176.13     78.00 o 
   2  19   6      226.42      164.85     66.29 o 
   3  19   6        3.90      -72.13     78.08 o 
   4  19   6        8.22        5.48     43.15 o 
   5  19   6      136.30      232.28     61.07 o 
   6  19   6       54.14       39.38     47.77 o 
   7  19   6      119.36      161.04     57.23 o 
   8  19   6        2.67       74.40     63.61 o 
   9  19   6      432.16      467.43    122.66 o 
  10  19   6      538.88      682.35     93.02 o 
  11  19   6       16.75       47.34    114.13 o 
 -12  20   6      208.68      206.47     64.98 o 
 -11  20   6      632.21      629.07    109.89 o 
 -10  20   6       19.66       51.24     56.78 o 
  -9  20   6       48.25      114.87     72.76 o 
  -8  20   6       45.55       50.11     68.57 o 
  -7  20   6        4.00       18.70     69.33 o 
  -6  20   6       71.63       79.61     69.77 o 
  -5  20   6       52.71       67.37     68.09 o 
  -4  20   6     1416.00     1374.51     83.76 o 
  -3  20   6        1.17       11.60     61.70 o 
  -2  20   6      179.62      215.63     57.38 o 
  -1  20   6      104.01      244.44     67.80 o 
   0  20   6      745.68      691.71     80.20 o 
   1  20   6      503.17      692.47     79.98 o 
   2  20   6      147.01       47.43     84.25 o 
   3  20   6        0.02      -18.61    165.27 o 
   4  20   6       18.49       43.51     83.31 o 
   5  20   6        3.91     -100.56     50.28 o 
   6  20   6      510.01      400.84     64.26 o 
   7  20   6      111.39      164.35     70.49 o 
   8  20   6      344.59      378.19    171.22 o 
   9  20   6        7.33       87.88     88.88 o 
  10  20   6      288.08      350.44     85.71 o 
 -10  21   6       21.78       77.31     71.16 o 
  -9  21   6     1279.45     1416.19    109.88 o 
  -8  21   6      771.44      672.32     91.71 o 
  -7  21   6      143.18       23.24     69.45 o 
  -6  21   6      332.92      345.85     78.84 o 
  -5  21   6       46.92       26.40     67.58 o 
  -4  21   6      107.16      -75.42     61.95 o 
  -3  21   6        5.14      107.94     56.78 o 
  -2  21   6      661.72      782.61     85.75 o 
  -1  21   6       52.64      103.80     61.87 o 
   0  21   6     1459.83     1566.27    136.05 o 
   1  21   6      788.93      814.06    106.36 o 
   2  21   6      807.99      798.31    105.55 o 
   3  21   6      890.22      935.57    109.22 o 
   4  21   6       27.13       49.33     84.72 o 
   5  21   6        9.34      -53.77     80.59 o 
   6  21   6        6.07      -35.58     69.38 o 
   7  21   6      435.36      519.83     77.99 o 
   8  21   6       33.68      126.02    132.38 o 
   9  21   6       57.98       16.27    163.45 o 
  -9  22   6      555.35      482.49    116.56 o 
  -8  22   6      443.74      316.35     84.24 o 
  -7  22   6       56.51      -15.77     70.31 o 
  -6  22   6      164.90      144.75    112.90 o 
  -5  22   6       13.42       51.18     67.14 o 
  -4  22   6      149.69       36.10     64.28 o 
  -3  22   6      248.64      110.21     92.64 o 
  -2  22   6      950.70     1044.65    121.37 o 
  -1  22   6     1016.99     1241.99     96.52 o 
   0  22   6     1416.79     1427.82    125.38 o 
   1  22   6      129.75       24.49    139.67 o 
   2  22   6       16.86      140.27     87.14 o 
   3  22   6        9.71       62.87     88.47 o 
   4  22   6       46.88       -4.16     81.52 o 
   5  22   6      202.70      175.54    134.61 o 
   6  22   6      255.53      247.38    112.05 o 
   7  22   6      411.96      479.87    121.30 o 
  -7  23   6      550.27      638.27     93.19 o 
  -6  23   6        2.62        8.82     80.17 o 
  -5  23   6       80.60       87.25     68.52 o 
  -4  23   6        5.84       38.81     92.66 o 
  -3  23   6      722.86      523.49    106.80 o 
  -2  23   6      326.57      373.59     99.61 o 
  -1  23   6       50.20       49.53     89.17 o 
   0  23   6      543.76      486.88    105.33 o 
   1  23   6      314.16      169.75    111.92 o 
   2  23   6      242.51      198.93    143.52 o 
   3  23   6       13.17      -27.28     84.78 o 
   4  23   6        0.03      -50.79    110.94 o 
   5  23   6        1.35      -76.41     97.89 o 
  -5  24   6       49.08      183.62     97.31 o 
  -4  24   6       87.55      132.35    110.67 o 
  -3  24   6       87.97      -63.26     92.83 o 
  -2  24   6      368.57      253.70     97.48 o 
  -1  24   6        0.11        1.92     90.98 o 
   0  24   6      545.15      392.35    126.44 o 
   1  24   6       58.14       29.67    123.41 o 
   2  24   6      107.14       70.19     93.35 o 
   3  24   6       52.14      -54.81    143.29 o 
 -20   1   7      140.25       94.23     36.84 o 
 -19   1   7       30.47        3.80     43.53 o 
 -18   1   7       64.88       23.70     30.66 o 
 -17   1   7       81.89       69.00     29.10 o 
 -16   1   7     2409.19     2244.82     57.69 o 
 -15   1   7     2154.82     1960.77     54.06 o 
 -14   1   7       22.07      -22.54     24.42 o 
 -13   1   7      640.96      636.38     45.27 o 
 -12   1   7      784.38      791.71     36.20 o 
 -11   1   7      378.71      378.57     27.83 o 
 -10   1   7        3.22      -11.01     16.81 o 
  -9   1   7      836.90      907.70     33.97 o 
  -8   1   7     1015.51     1109.83     31.88 o 
  -7   1   7     1050.91     1073.68     34.69 o 
  -6   1   7     1235.73     1169.45     33.58 o 
  -5   1   7      140.69      147.11     18.00 o 
  -4   1   7        2.58        0.59     15.24 o 
  -3   1   7      752.77      750.55     24.33 o 
  -2   1   7      510.35      494.40     21.10 o 
  -1   1   7       78.50       96.93     14.28 o 
   0   1   7      120.99      118.00     18.23 o 
   1   1   7     8366.97     8035.39     72.78 o 
   2   1   7     6450.14     6642.59     70.96 o 
   3   1   7    14938.53    14683.36    144.87 o 
   4   1   7        4.38      136.64     24.10 o 
   5   1   7     4298.72     4602.43     71.71 o 
   6   1   7       85.46       88.44     26.00 o 
   7   1   7      219.93      177.18     34.45 o 
   8   1   7      600.46      627.62     49.29 o 
   9   1   7       76.67       35.66     32.95 o 
  10   1   7      278.81      303.02     49.01 o 
  11   1   7      628.43      646.32    122.06 o 
  12   1   7     7699.29     7093.37    200.87 o 
  13   1   7     3204.50     3033.50    137.47 o 
  14   1   7        2.58      -40.96     97.11 o 
  15   1   7       11.36       38.22     54.94 o 
  16   1   7      150.89      232.02     70.50 o 
  17   1   7      699.72      643.51     94.78 o 
  18   1   7        0.00      -38.88     52.58 o 
 -20   2   7       33.76       59.80     33.65 o 
 -19   2   7        1.72      -54.09     27.05 o 
 -18   2   7        4.09      -12.80     29.61 o 
 -17   2   7        0.30        6.83     27.16 o 
 -16   2   7     1159.62     1092.02     45.95 o 
 -15   2   7     1472.53     1450.63     49.11 o 
 -14   2   7      118.89      108.21     28.13 o 
 -13   2   7      109.19       89.24     25.66 o 
 -12   2   7      826.02      870.76     41.41 o 
 -11   2   7     2271.31     2217.53     48.80 o 
 -10   2   7      178.51      154.75     21.80 o 
  -9   2   7      778.20      818.07     36.21 o 
  -8   2   7       48.73       42.18     17.82 o 
  -7   2   7    15254.76    15244.40    116.14 o 
  -6   2   7    15202.71    15130.49    119.51 o 
  -5   2   7     4224.61     4375.47     55.56 o 
  -4   2   7     2537.87     2471.67     39.05 o 
  -3   2   7     6263.01     6364.05     58.31 o 
  -2   2   7       69.77       95.43     15.65 o 
  -1   2   7      213.12      212.25     16.37 o 
   0   2   7     5255.15     4861.35     49.17 o 
   1   2   7     4523.28     4476.78     52.08 o 
   2   2   7    19509.70    18432.78    152.33 o 
   3   2   7     2746.09     2896.31     47.65 o 
   4   2   7       37.52       97.05     20.82 o 
   5   2   7     8375.33     8306.88     87.06 o 
   6   2   7      477.98      505.92     29.81 o 
   7   2   7      333.82      358.74     34.82 o 
   8   2   7       97.58       83.73     32.47 o 
   9   2   7       13.55       32.01     35.16 o 
  10   2   7        0.35        6.33     36.66 o 
  11   2   7     5943.94     5972.52    335.98 o 
  12   2   7     6779.61     6344.66    189.80 o 
  13   2   7      118.06      314.61    114.12 o 
  14   2   7      156.86       77.96     54.97 o 
  15   2   7        0.54      -48.45     47.48 o 
  16   2   7      105.25      158.59     63.59 o 
  17   2   7     1290.71     1106.21    116.38 o 
  18   2   7      300.29      338.40     80.09 o 
 -19   3   7        1.73       21.54     31.50 o 
 -18   3   7        2.08       30.58     30.77 o 
 -17   3   7      159.50      131.32     31.30 o 
 -16   3   7      374.60      352.75     33.83 o 
 -15   3   7      154.75      183.10     28.90 o 
 -14   3   7     5670.01     5590.80     81.96 o 
 -13   3   7     1124.37     1117.61     43.26 o 
 -12   3   7      119.08      113.49     24.70 o 
 -11   3   7      194.06      236.50     24.87 o 
 -10   3   7       98.63      114.45     24.01 o 
  -9   3   7       14.88       13.02     17.36 o 
  -8   3   7      674.18      769.18     29.50 o 
  -7   3   7     2443.70     2577.04     47.10 o 
  -6   3   7     1628.66     1820.81     38.32 o 
  -5   3   7     1425.22     1538.46     41.34 o 
  -4   3   7      225.37      249.80     19.39 o 
  -3   3   7     5250.93     5471.71     57.12 o 
  -2   3   7      470.43      536.01     21.05 o 
  -1   3   7      310.99      271.90     17.47 o 
   0   3   7      351.45      424.66     20.31 o 
   1   3   7     1342.22     1388.42     33.68 o 
   2   3   7    15101.35    15493.57    134.69 o 
   3   3   7        2.56       31.68     18.17 o 
   4   3   7     3238.07     4454.48     60.57 o 
   5   3   7     8650.23     9144.82     93.12 o 
   6   3   7       32.13        9.57     21.46 o 
   7   3   7        3.66       -3.06     25.91 o 
   8   3   7      413.23      503.62     40.59 o 
   9   3   7     3249.39     3391.62     79.59 o 
  10   3   7      292.30      305.89     49.99 o 
  11   3   7      892.40      980.03     97.98 o 
  12   3   7     5941.70     5338.22    173.56 o 
  13   3   7     3769.49     3798.27    295.16 o 
  14   3   7     2429.14     2531.23    232.07 o 
  15   3   7       62.41       -1.80     49.12 o 
  16   3   7      338.69      595.06    156.55 o 
  17   3   7      132.49       58.92     58.10 o 
 -19   4   7       31.58      -16.01     38.94 o 
 -18   4   7       69.23       30.70     36.11 o 
 -17   4   7       60.03       71.33     34.55 o 
 -16   4   7        5.44       -0.11     26.72 o 
 -15   4   7      620.66      654.72     37.57 o 
 -14   4   7     4382.23     4370.54     70.74 o 
 -13   4   7        9.28      -11.61     24.31 o 
 -12   4   7     2597.82     2445.07     51.33 o 
 -11   4   7       23.90       22.09     25.61 o 
 -10   4   7      188.71      161.19     21.97 o 
  -9   4   7     1664.49     1654.32     41.69 o 
  -8   4   7       29.77       25.76     17.04 o 
  -7   4   7      880.37      931.40     29.78 o 
  -6   4   7     1444.43     1442.33     35.09 o 
  -5   4   7    14749.91    14022.63    107.21 o 
  -4   4   7     2403.43     2673.97     41.51 o 
  -3   4   7     1440.52     1437.65     32.28 o 
  -2   4   7      154.39      167.47     16.95 o 
  -1   4   7     1356.71     1472.78     30.71 o 
   0   4   7        1.40      -15.78     15.04 o 
   1   4   7       31.98       37.96     16.70 o 
   2   4   7      134.03      185.25     20.05 o 
   3   4   7     2935.37     2900.57     45.67 o 
   4   4   7     1112.91     1113.42     33.79 o 
   5   4   7    47637.63    49711.56    307.99 o 
   6   4   7      556.18      675.07     39.97 o 
   7   4   7     4050.50     4374.98     68.29 o 
   8   4   7      332.02      349.78     34.80 o 
   9   4   7       82.91      125.66     51.17 o 
  10   4   7        0.93      -16.46     37.60 o 
  11   4   7     3237.86     2859.42    235.07 o 
  12   4   7     2943.46     2898.17    130.89 o 
  13   4   7      885.42      954.15     90.05 o 
  14   4   7       72.87       71.69     55.13 o 
  15   4   7      629.74      691.37     89.40 o 
  16   4   7      155.41      165.03     63.07 o 
  17   4   7      112.51       78.04     60.90 o 
 -19   5   7       23.31       19.68     42.03 o 
 -18   5   7       83.22       62.41     40.35 o 
 -17   5   7      149.12      133.67     40.31 o 
 -16   5   7      277.22      281.86     33.73 o 
 -15   5   7       99.37      153.44     28.46 o 
 -14   5   7     4962.24     4737.12     75.21 o 
 -13   5   7       13.09       27.61     24.68 o 
 -12   5   7      374.67      352.62     28.73 o 
 -11   5   7      435.70      472.45     29.05 o 
 -10   5   7       95.13       75.81     22.90 o 
  -9   5   7       17.63        6.58     19.76 o 
  -8   5   7      249.26      377.85     24.53 o 
  -7   5   7     2525.04     2707.60     44.33 o 
  -6   5   7      564.97      648.16     27.82 o 
  -5   5   7      142.98      216.23     20.52 o 
  -4   5   7     9769.47     9389.19     85.64 o 
  -3   5   7       95.17       77.33     18.06 o 
  -2   5   7       46.26       44.17     16.76 o 
  -1   5   7       57.31       50.44     17.46 o 
   0   5   7       76.17       86.31     16.91 o 
   1   5   7      249.01      354.36     20.44 o 
   2   5   7     1500.69     1423.89     34.91 o 
   3   5   7     1994.90     2198.13     41.46 o 
   4   5   7     6429.30     6354.47     69.07 o 
   5   5   7    35204.04    35977.11    235.92 o 
   6   5   7     1836.80     1922.63     48.00 o 
   7   5   7      795.25      895.44     39.71 o 
   8   5   7     1128.06     1045.08     48.56 o 
   9   5   7        7.02      -29.71     28.40 o 
  10   5   7       29.56        9.14     44.47 o 
  11   5   7     2612.87     2591.01    119.65 o 
  12   5   7     4452.61     4261.46    156.02 o 
  13   5   7      933.78     1146.44    130.27 o 
  14   5   7     1616.68     1821.34    119.49 o 
  15   5   7      456.67      504.07     81.68 o 
  16   5   7      238.80      221.85     69.29 o 
  17   5   7      306.69      385.19    195.55 o 
 -19   6   7        2.58       -0.92     45.63 o 
 -18   6   7       28.31       64.28     41.65 o 
 -17   6   7      227.34      174.84     43.46 o 
 -16   6   7      295.17      287.74     43.90 o 
 -15   6   7      742.04      832.47     53.70 o 
 -14   6   7      650.13      740.62     38.25 o 
 -13   6   7        0.32       38.53     25.15 o 
 -12   6   7     2955.47     2847.45     58.86 o 
 -11   6   7     1565.40     1565.66     44.36 o 
 -10   6   7      529.39      557.31     37.76 o 
  -9   6   7       29.51       25.35     22.07 o 
  -8   6   7        1.51      -17.44     17.42 o 
  -7   6   7     2059.28     2282.99     42.59 o 
  -6   6   7       62.91       39.29     18.67 o 
  -5   6   7     2283.94     2420.60     43.99 o 
  -4   6   7     1640.08     1616.02     37.61 o 
  -3   6   7       30.70        7.29     16.78 o 
  -2   6   7    11827.55    11251.18    108.19 o 
  -1   6   7      100.00      111.42     20.33 o 
   0   6   7    21004.46    20359.74    150.58 o 
   1   6   7      509.33      470.93     25.85 o 
   2   6   7     3628.42     3652.40     48.27 o 
   3   6   7       19.78       35.80     18.40 o 
   4   6   7      257.95      256.62     19.56 o 
   5   6   7     5809.95     5609.63     73.35 o 
   6   6   7        1.66        2.46     21.95 o 
   7   6   7     1247.58     1312.66     45.47 o 
   8   6   7      143.47      258.84     33.96 o 
   9   6   7      311.20      303.12     36.82 o 
  10   6   7      126.59      105.68     41.63 o 
  11   6   7        1.25       32.00     46.72 o 
  12   6   7       88.47      174.89     55.61 o 
  13   6   7      438.31      439.17     73.91 o 
  14   6   7      233.80      161.63    161.22 o 
  15   6   7      118.06      134.87     64.09 o 
  16   6   7       90.47      158.65     64.04 o 
  17   6   7        3.18       83.42     58.31 o 
 -19   7   7       68.00      102.59     46.21 o 
 -18   7   7        0.81        4.20     40.35 o 
 -17   7   7      163.38      175.24     44.87 o 
 -16   7   7       56.78       13.35     34.81 o 
 -15   7   7      139.04      212.89     42.13 o 
 -14   7   7       19.13        4.00     33.51 o 
 -13   7   7     2156.43     2067.94     69.69 o 
 -12   7   7     1890.85     1919.44     50.60 o 
 -11   7   7     1089.45     1055.92     44.24 o 
 -10   7   7     1452.44     1386.05     46.45 o 
  -9   7   7       58.83       52.71     23.66 o 
  -8   7   7       15.63       -7.93     18.79 o 
  -7   7   7      183.33      217.98     22.02 o 
  -6   7   7     3367.72     3293.63     54.94 o 
  -5   7   7       12.11      -20.09     18.27 o 
  -4   7   7      232.08      290.48     22.43 o 
  -3   7   7     4460.63     4544.32     61.44 o 
  -2   7   7      447.67      571.66     31.39 o 
  -1   7   7     1031.07     1019.06     34.33 o 
   0   7   7     1172.30     1140.81     35.55 o 
   1   7   7     3164.58     3215.14     52.22 o 
   2   7   7     3528.03     3680.33     58.74 o 
   3   7   7     1324.15     1349.44     35.01 o 
   4   7   7     6896.84     6958.36     73.86 o 
   5   7   7      213.08      202.91     30.03 o 
   6   7   7        8.61       -3.92     26.48 o 
   7   7   7      483.85      525.18     49.80 o 
   8   7   7       85.16      104.96     38.90 o 
   9   7   7      289.58      320.61     47.98 o 
  10   7   7     2999.35     2983.07     92.63 o 
  11   7   7      269.13      240.84     59.78 o 
  12   7   7     1475.34     1290.87     95.62 o 
  13   7   7     2128.52     2037.85    117.93 o 
  14   7   7      387.66      456.12     74.15 o 
  15   7   7       14.36      -18.50     56.66 o 
  16   7   7       60.20       22.15     56.55 o 
  17   7   7       92.40      189.14     68.22 o 
 -19   8   7       32.39       76.49     46.90 o 
 -18   8   7       12.74       46.20     42.52 o 
 -17   8   7       70.29       95.99     45.50 o 
 -16   8   7       60.64       76.76     37.27 o 
 -15   8   7      255.91      351.52     57.02 o 
 -14   8   7      651.26      766.08     53.08 o 
 -13   8   7      251.94      352.10     45.18 o 
 -12   8   7     1412.62     1560.80     62.46 o 
 -11   8   7       37.69        3.08     31.58 o 
 -10   8   7      182.10      211.34     29.58 o 
  -9   8   7        4.83       -4.55     27.55 o 
  -8   8   7      428.20      499.15     30.32 o 
  -7   8   7      193.98      136.29     21.84 o 
  -6   8   7     1041.47     1173.83     38.50 o 
  -5   8   7      286.59      261.86     32.05 o 
  -4   8   7      645.30      676.95     33.05 o 
  -3   8   7       48.91        5.87     19.95 o 
  -2   8   7      405.05      436.23     26.58 o 
  -1   8   7     3832.46     4078.80     60.30 o 
   0   8   7    19093.73    19164.01    149.19 o 
   1   8   7    11823.37    12057.80    142.24 o 
   2   8   7      125.27      179.51     22.92 o 
   3   8   7      151.04      205.48     23.58 o 
   4   8   7     2342.05     2242.37     64.90 o 
   5   8   7      133.35      109.03     26.94 o 
   6   8   7      234.26      245.07     32.29 o 
   7   8   7     2784.90     2627.18     75.14 o 
   8   8   7        1.04      -34.62     36.43 o 
   9   8   7      534.05      606.58     55.26 o 
  10   8   7       19.89        7.50     38.81 o 
  11   8   7        1.74       54.11     45.44 o 
  12   8   7     6696.29     6053.85    184.40 o 
  13   8   7      100.40      108.40     82.47 o 
  14   8   7      751.47      539.37     79.16 o 
  15   8   7      422.58      539.88     80.96 o 
  16   8   7        1.62       48.48     56.66 o 
  17   8   7       27.82       55.91     53.08 o 
 -18   9   7       26.92       51.01     43.86 o 
 -17   9   7       50.98       47.97     52.49 o 
 -16   9   7      794.71      829.62     62.90 o 
 -15   9   7       34.95       46.50     37.72 o 
 -14   9   7       47.66       13.74     34.64 o 
 -13   9   7     5031.79     5127.76    102.04 o 
 -12   9   7      390.29      331.45     44.22 o 
 -11   9   7      282.87      269.26     41.21 o 
 -10   9   7      588.46      474.82     42.83 o 
  -9   9   7       66.50       78.16     30.86 o 
  -8   9   7        1.00       10.25     24.89 o 
  -7   9   7        3.24       13.00     24.75 o 
  -6   9   7      704.25      776.83     46.42 o 
  -5   9   7     1176.38     1166.23     56.50 o 
  -4   9   7     1257.05     1337.73     39.58 o 
  -3   9   7      828.09      820.93     34.71 o 
  -2   9   7      322.47      429.84     27.42 o 
  -1   9   7     2310.56     2361.00     48.23 o 
   0   9   7      764.88      728.54     32.40 o 
   1   9   7    11589.52    12123.46    118.47 o 
   2   9   7       35.04       27.74     22.29 o 
   3   9   7       90.81       62.39     23.81 o 
   4   9   7       84.83       41.83     27.53 o 
   5   9   7     1012.65     1137.94     46.42 o 
   6   9   7      167.85      152.11     36.00 o 
   7   9   7     1598.69     1589.00     66.31 o 
   8   9   7      779.94      702.80     59.37 o 
   9   9   7       19.48      -12.00     39.66 o 
  10   9   7        1.77       23.10     39.20 o 
  11   9   7     3010.10     3179.36    149.21 o 
  12   9   7      321.68      480.04     66.51 o 
  13   9   7     2925.16     2918.68    208.92 o 
  14   9   7      964.38     1149.00    120.76 o 
  15   9   7       12.64       91.71     61.15 o 
  16   9   7      540.52      513.08    134.92 o 
 -18  10   7       41.50       21.18     42.91 o 
 -17  10   7        2.13       27.53     38.21 o 
 -16  10   7       66.05       77.90     44.65 o 
 -15  10   7       22.70      -30.76     36.84 o 
 -14  10   7       39.94       48.77     37.76 o 
 -13  10   7       55.55      131.68     38.97 o 
 -12  10   7      723.59      885.24     55.00 o 
 -11  10   7        6.37       14.90     35.05 o 
 -10  10   7      137.38      153.08     37.84 o 
  -9  10   7      530.62      540.12     42.95 o 
  -8  10   7       47.91       78.69     32.46 o 
  -7  10   7      442.39      400.93     42.63 o 
  -6  10   7      324.18      351.10     45.94 o 
  -5  10   7      835.25     1048.47     51.65 o 
  -4  10   7     1678.60     1580.83     59.00 o 
  -3  10   7       48.66       37.58     26.29 o 
  -2  10   7     1853.63     1999.37     52.56 o 
  -1  10   7     1520.88     1578.60     45.61 o 
   0  10   7     5973.97     5624.95     78.54 o 
   1  10   7     7613.00     7554.74     91.74 o 
   2  10   7    15926.34    14911.05    138.35 o 
   3  10   7     1460.47     1439.82     39.22 o 
   4  10   7     2769.62     2648.16     64.68 o 
   5  10   7      414.67      450.93     49.32 o 
   6  10   7        0.07      -11.95     29.69 o 
   7  10   7     3888.38     3757.58     92.09 o 
   8  10   7       11.02        3.40     39.47 o 
   9  10   7      462.31      563.71     80.09 o 
  10  10   7       73.15       77.92     43.76 o 
  11  10   7     4830.19     4743.79    126.33 o 
  12  10   7       11.28       29.18     70.01 o 
  13  10   7      402.09      412.00     71.20 o 
  14  10   7        2.96       58.09     52.21 o 
  15  10   7      583.03      512.68    121.80 o 
  16  10   7        2.97       13.09     75.16 o 
 -18  11   7        5.84       49.99     47.22 o 
 -17  11   7        2.11       29.62     42.88 o 
 -16  11   7      424.97      455.40     58.47 o 
 -15  11   7      502.43      561.97     57.85 o 
 -14  11   7      184.68      274.75     49.89 o 
 -13  11   7      459.07      411.16     46.30 o 
 -12  11   7     3956.16     3827.59     89.87 o 
 -11  11   7      822.26      845.92     57.78 o 
 -10  11   7       40.49       48.79     38.44 o 
  -9  11   7       37.08        7.79     35.57 o 
  -8  11   7      130.71       48.02     38.51 o 
  -7  11   7      571.80      622.03     48.16 o 
  -6  11   7        2.32       55.89     41.29 o 
  -5  11   7      748.63      712.38     59.06 o 
  -4  11   7      812.95      976.85     59.86 o 
  -3  11   7      278.83      351.00     29.60 o 
  -2  11   7      572.30      676.20     45.12 o 
  -1  11   7     3438.46     3366.51     69.85 o 
   0  11   7       52.57       94.02     25.78 o 
   1  11   7       49.21       27.89     23.55 o 
   2  11   7      939.03      952.77     38.17 o 
   3  11   7       23.18       17.32     25.53 o 
   4  11   7        1.16      -16.12     29.94 o 
   5  11   7       63.50       84.43     39.63 o 
   6  11   7       82.30       56.31     32.31 o 
   7  11   7      404.10      501.20     69.81 o 
   8  11   7     3299.84     3276.95    102.67 o 
   9  11   7       82.30       48.65     71.39 o 
  10  11   7        0.59       44.90     38.65 o 
  11  11   7     1068.37     1076.79     71.46 o 
  12  11   7      884.56     1091.31     84.58 o 
  13  11   7      292.93      319.53     66.33 o 
  14  11   7        7.65     -102.04     51.02 o 
  15  11   7      666.62      462.13    118.71 o 
 -17  12   7        3.72      -19.21     48.81 o 
 -16  12   7       11.79       12.63     44.22 o 
 -15  12   7      213.12      155.45     53.01 o 
 -14  12   7      283.52      306.14     62.10 o 
 -13  12   7       25.19       89.32     47.83 o 
 -12  12   7       72.80      103.71     40.29 o 
 -11  12   7     2309.10     2277.71    108.17 o 
 -10  12   7      232.11      248.86     47.16 o 
  -9  12   7       17.37      -12.37     37.32 o 
  -8  12   7      252.80      203.60     42.63 o 
  -7  12   7     2556.18     2556.67     89.80 o 
  -6  12   7       21.86      -21.24     49.36 o 
  -5  12   7      866.73      881.33     62.85 o 
  -4  12   7     1038.48     1097.40     73.81 o 
  -3  12   7      600.03      674.78     53.43 o 
  -2  12   7      831.27      882.32     44.33 o 
  -1  12   7     2687.66     2643.14     66.18 o 
   0  12   7     2865.19     2706.50     61.22 o 
   1  12   7      239.99      227.34     34.90 o 
   2  12   7      250.62      296.76     32.17 o 
   3  12   7     4181.15     4185.71     65.33 o 
   4  12   7      157.86      151.69     36.19 o 
   5  12   7      453.65      427.04     44.78 o 
   6  12   7      256.19      332.75     42.08 o 
   7  12   7      380.79      413.50     58.93 o 
   8  12   7     3931.71     3841.53    115.47 o 
   9  12   7      275.60      215.73     68.01 o 
  10  12   7      152.96      168.26     68.29 o 
  11  12   7      170.76      234.33     83.71 o 
  12  12   7       34.77      100.96     76.11 o 
  13  12   7     1498.94     1712.74    176.81 o 
  14  12   7       21.67      -26.75     74.86 o 
  15  12   7      982.60      689.56    142.29 o 
 -17  13   7       32.84        9.85     49.62 o 
 -16  13   7       84.94       72.62     53.67 o 
 -15  13   7      184.60      107.35     47.94 o 
 -14  13   7        3.76      -22.90     43.64 o 
 -13  13   7       41.76       -4.23     56.77 o 
 -12  13   7        7.80       36.32     39.48 o 
 -11  13   7      292.01      216.00     46.97 o 
 -10  13   7      125.81       67.58     42.82 o 
  -9  13   7       26.39       -1.31     39.06 o 
  -8  13   7      946.18      961.96     60.29 o 
  -7  13   7        5.02       39.13     50.18 o 
  -6  13   7       63.85       99.23     50.92 o 
  -5  13   7       73.26      101.74     57.65 o 
  -4  13   7     1058.10     1237.92     70.24 o 
  -3  13   7      937.21     1092.12     67.19 o 
  -2  13   7      973.71      965.29     44.59 o 
  -1  13   7      361.79      389.77     37.56 o 
   0  13   7       74.62       86.92     30.85 o 
   1  13   7      265.33      265.05     29.93 o 
   2  13   7     2398.65     2326.08     50.83 o 
   3  13   7     2630.46     2656.23     79.93 o 
   4  13   7       10.14       66.50     34.56 o 
   5  13   7      916.55      987.04     53.02 o 
   6  13   7       17.10      -56.68     34.27 o 
   7  13   7       55.68      128.67     44.83 o 
   8  13   7      189.03      296.32     52.18 o 
   9  13   7      181.07      150.86     44.69 o 
  10  13   7       13.27        6.27     93.26 o 
  11  13   7       95.61      134.95     65.62 o 
  12  13   7       33.00       98.16     61.05 o 
  13  13   7      311.68      291.24    150.87 o 
  14  13   7      354.09      317.77    114.49 o 
  15  13   7        5.26       -4.97     74.57 o 
 -16  14   7        2.14      -20.14     64.83 o 
 -15  14   7       69.65      130.01     68.26 o 
 -14  14   7        0.64       45.15     47.87 o 
 -13  14   7      526.75      457.54     63.28 o 
 -12  14   7      142.19      181.10     53.02 o 
 -11  14   7      786.90      873.16     61.99 o 
 -10  14   7      112.45      119.16     43.62 o 
  -9  14   7     1258.59     1388.80     70.29 o 
  -8  14   7     2581.62     2428.82     82.63 o 
  -7  14   7      254.72      211.21     55.86 o 
  -6  14   7       15.82       -9.65     49.83 o 
  -5  14   7        2.32      -21.66     49.70 o 
  -4  14   7      196.63      219.11     55.15 o 
  -3  14   7      199.58      209.75     55.36 o 
  -2  14   7      101.00      146.26     52.37 o 
  -1  14   7     1991.03     2008.26     61.65 o 
   0  14   7     3010.05     2938.48     94.60 o 
   1  14   7     1969.52     1970.41     51.39 o 
   2  14   7     1105.69     1116.74     47.95 o 
   3  14   7      527.60      548.08     46.14 o 
   4  14   7     2679.27     2473.67     72.78 o 
   5  14   7       23.07       41.09     37.86 o 
   6  14   7      825.24      924.90     59.01 o 
   7  14   7      785.46      735.72     59.45 o 
   8  14   7      831.87      917.18     68.14 o 
   9  14   7       15.55      -91.25    131.38 o 
  10  14   7        8.79      -63.14     64.22 o 
  11  14   7      109.26       98.37     63.95 o 
  12  14   7       13.60      120.58     85.20 o 
  13  14   7        2.17      -76.03    236.86 o 
  14  14   7      261.03      173.17    101.36 o 
 -16  15   7        0.08       22.15     58.89 o 
 -15  15   7      440.68      455.98     67.44 o 
 -14  15   7      718.56      659.79     73.00 o 
 -13  15   7      181.18      229.74     83.74 o 
 -12  15   7      499.10      507.61     66.90 o 
 -11  15   7      169.72      193.80     49.03 o 
 -10  15   7      717.38      704.45     60.18 o 
  -9  15   7        2.00      -26.70     39.15 o 
  -8  15   7      664.65      712.27     67.05 o 
  -7  15   7      531.16      466.87     63.09 o 
  -6  15   7        0.07      -64.44     50.75 o 
  -5  15   7       63.88       34.07     52.91 o 
  -4  15   7      390.75      274.60     59.45 o 
  -3  15   7      140.80      110.03     54.12 o 
  -2  15   7      777.10      820.33     70.52 o 
  -1  15   7      194.00      240.86     47.98 o 
   0  15   7      440.84      461.97     38.92 o 
   1  15   7      205.55      224.26     33.44 o 
   2  15   7      185.12      245.33     51.59 o 
   3  15   7       81.74       63.03     36.65 o 
   4  15   7     1012.50     1044.17     59.01 o 
   5  15   7     2092.58     1917.80     67.83 o 
   6  15   7     3127.48     3112.73     86.17 o 
   7  15   7     1289.18     1442.78     89.85 o 
   8  15   7      878.33      848.68     89.23 o 
   9  15   7       57.43       43.02     57.92 o 
  10  15   7      234.29      283.17     75.69 o 
  11  15   7       16.55        4.60     67.14 o 
  12  15   7      148.03      143.99     88.17 o 
  13  15   7        0.50      -40.16     66.64 o 
 -15  16   7       60.21      102.39     57.27 o 
 -14  16   7        2.14       14.91     47.62 o 
 -13  16   7        2.12      -35.05     48.54 o 
 -12  16   7       91.15      247.98     59.33 o 
 -11  16   7      222.79      227.73     54.55 o 
 -10  16   7      587.32      547.34     65.65 o 
  -9  16   7      276.64      391.15     52.22 o 
  -8  16   7      229.28      160.72     54.05 o 
  -7  16   7       11.48      -28.22     51.58 o 
  -6  16   7       96.54       97.74     56.18 o 
  -5  16   7       25.67       12.82     54.81 o 
  -4  16   7      192.62      192.25     58.02 o 
  -3  16   7      104.05       96.46     77.82 o 
  -2  16   7       31.19       10.06     54.47 o 
  -1  16   7      359.29      349.35     62.74 o 
   0  16   7      447.70      443.49     62.66 o 
   1  16   7      640.49      610.58     48.84 o 
   2  16   7       36.68       64.81     35.64 o 
   3  16   7     1242.16     1219.34     62.12 o 
   4  16   7     1854.23     1843.75     67.03 o 
   5  16   7      426.72      499.19     50.54 o 
   6  16   7      187.09      207.14     52.61 o 
   7  16   7     1976.80     2002.81    132.56 o 
   8  16   7      163.61       92.34    123.23 o 
   9  16   7      879.99      880.94     91.86 o 
  10  16   7       37.65       52.60    129.20 o 
  11  16   7      722.05      823.54    153.91 o 
  12  16   7       15.47       11.45     65.87 o 
  13  16   7      407.37      244.44     90.27 o 
 -14  17   7      101.35      171.29     60.52 o 
 -13  17   7      417.67      460.23     97.38 o 
 -12  17   7        3.43       57.49     52.50 o 
 -11  17   7      354.61      389.70     64.31 o 
 -10  17   7        1.74      -49.87     44.54 o 
  -9  17   7        8.83      -27.65     61.24 o 
  -8  17   7     1227.63     1249.28     79.52 o 
  -7  17   7      441.80      489.64     64.13 o 
  -6  17   7      300.57      344.08     61.85 o 
  -5  17   7      733.13      773.06     71.17 o 
  -4  17   7       17.49      -43.69     50.82 o 
  -3  17   7      117.88      186.91     55.43 o 
  -2  17   7      443.16      439.66     64.24 o 
  -1  17   7        1.98       -7.14     65.27 o 
   0  17   7     1306.72     1274.22     87.09 o 
   1  17   7     1396.71     1292.93     75.36 o 
   2  17   7      646.40      671.46     50.10 o 
   3  17   7      153.99      169.90     43.47 o 
   4  17   7      229.16      241.70     48.41 o 
   5  17   7      640.99      778.24    118.56 o 
   6  17   7     1435.15     1494.17     81.87 o 
   7  17   7      172.31      259.03     62.73 o 
   8  17   7      150.84      178.09     65.38 o 
   9  17   7     1370.84     1299.40    106.96 o 
  10  17   7        5.53       25.19     58.40 o 
  11  17   7       26.14        7.18    110.98 o 
  12  17   7      206.45      194.26    112.96 o 
 -13  18   7      371.16      440.31     67.54 o 
 -12  18   7      106.90      125.06     54.68 o 
 -11  18   7      243.07      411.18     66.07 o 
 -10  18   7      958.21      806.50     90.55 o 
  -9  18   7      256.43      216.34     87.44 o 
  -8  18   7      122.80      138.42     65.87 o 
  -7  18   7      893.52      846.72     74.79 o 
  -6  18   7      133.60      209.68     72.18 o 
  -5  18   7      865.93      939.25     74.37 o 
  -4  18   7        0.83       31.85     53.48 o 
  -3  18   7      224.99      180.90     57.10 o 
  -2  18   7      109.50       79.71     55.73 o 
  -1  18   7     1006.02     1057.63     70.90 o 
   0  18   7      448.19      585.49     62.55 o 
   1  18   7       10.60      -91.17     45.58 o 
   2  18   7      937.10     1047.07     69.91 o 
   3  18   7        2.20       82.19     61.48 o 
   4  18   7       17.40        6.53     44.25 o 
   5  18   7      654.60      675.54     66.69 o 
   6  18   7      810.62      838.48    118.76 o 
   7  18   7       40.91       45.57     86.52 o 
   8  18   7       97.96      115.64     63.83 o 
   9  18   7     1381.17     1388.06    126.05 o 
  10  18   7      222.83      224.13     83.81 o 
  11  18   7        1.12      -38.85     51.44 o 
 -12  19   7      667.18      499.26     81.87 o 
 -11  19   7       23.04       54.57     73.18 o 
 -10  19   7     1948.76     1904.79    117.15 o 
  -9  19   7       37.22      154.57     72.36 o 
  -8  19   7        5.50       24.66     64.54 o 
  -7  19   7      700.97      860.89    149.99 o 
  -6  19   7      289.41      248.99     62.13 o 
  -5  19   7       98.53      123.79     64.37 o 
  -4  19   7      660.89      688.94    101.79 o 
  -3  19   7      415.69      381.40     63.73 o 
  -2  19   7      629.78      737.64     72.83 o 
  -1  19   7       37.01      107.03     54.30 o 
   0  19   7      156.30      174.16     55.91 o 
   1  19   7     1543.02     1485.18    102.36 o 
   2  19   7       20.86       32.10     63.78 o 
   3  19   7      165.15       15.09     80.74 o 
   4  19   7      484.21      456.16    111.93 o 
   5  19   7       10.97      -18.63     46.78 o 
   6  19   7       63.90       89.64     49.38 o 
   7  19   7      270.72      256.60    117.44 o 
   8  19   7      360.17      495.90     85.74 o 
   9  19   7        8.46       55.06     63.11 o 
  10  19   7        0.29       63.48    116.59 o 
 -11  20   7       77.18        8.19    133.22 o 
 -10  20   7      676.65      641.83     91.03 o 
  -9  20   7      500.47      507.07     97.66 o 
  -8  20   7       16.39       -7.81     67.05 o 
  -7  20   7      161.97      120.62     70.88 o 
  -6  20   7      167.61      263.67     75.26 o 
  -5  20   7       58.59        6.03     55.18 o 
  -4  20   7        0.06       33.18     54.67 o 
  -3  20   7      322.46      366.42     65.92 o 
  -2  20   7      632.77      754.26     69.73 o 
  -1  20   7      323.70      374.40     61.53 o 
   0  20   7      773.90      668.89     81.59 o 
   1  20   7      561.51      686.83     81.19 o 
   2  20   7        8.11       92.40     84.80 o 
   3  20   7      122.62      275.71     86.25 o 
   4  20   7      157.83      297.88    176.13 o 
   5  20   7      145.77      159.37     82.49 o 
   6  20   7      117.80      114.60     69.14 o 
   7  20   7        5.43       12.39     60.36 o 
   8  20   7      158.44      138.17     78.52 o 
   9  20   7       64.19       69.73     86.86 o 
 -10  21   7        3.90      -62.68    131.80 o 
  -9  21   7      344.03      328.07     80.83 o 
  -8  21   7        8.02      -82.69     65.79 o 
  -7  21   7      142.42      144.23     77.07 o 
  -6  21   7      529.41      516.26     86.07 o 
  -5  21   7       60.68       96.37     71.36 o 
  -4  21   7      439.82      502.55     70.02 o 
  -3  21   7        0.31       34.98     62.77 o 
  -2  21   7      638.80      681.28     71.04 o 
  -1  21   7     1683.99     1559.12    103.29 o 
   0  21   7       65.89       94.57     86.54 o 
   1  21   7     1433.24     1712.84    127.80 o 
   2  21   7      651.04      412.88     96.64 o 
   3  21   7       12.11      -18.06    145.79 o 
   4  21   7       42.96      -57.91     79.41 o 
   5  21   7       39.91       63.84     94.93 o 
   6  21   7      137.35      298.60    108.11 o 
   7  21   7        1.07      156.20    243.02 o 
   8  21   7      407.51      414.00    115.01 o 
  -9  22   7     1999.65     2108.86    126.95 o 
  -8  22   7       77.61       94.80     74.53 o 
  -7  22   7        2.70      -32.47     70.96 o 
  -6  22   7       28.46      -52.35     69.35 o 
  -5  22   7      109.56        0.88     70.32 o 
  -4  22   7      143.54      144.99     70.49 o 
  -3  22   7      321.03       48.65     88.96 o 
  -2  22   7      628.40      602.34    106.64 o 
  -1  22   7       65.87      130.07     93.19 o 
   0  22   7      670.02      693.40    142.93 o 
   1  22   7       31.68        8.14     88.13 o 
   2  22   7      223.32      261.92     96.75 o 
   3  22   7       14.11       -6.31    140.69 o 
   4  22   7       25.63      141.38    107.57 o 
   5  22   7       80.30      345.41    112.48 o 
   6  22   7        3.07       97.92    106.13 o 
   7  22   7        0.14       79.07    180.62 o 
  -7  23   7       41.24      -71.67     99.95 o 
  -6  23   7       27.47      124.75     77.34 o 
  -5  23   7        5.92      -32.29     69.08 o 
  -4  23   7       63.23       25.97     93.38 o 
  -3  23   7      474.86      346.89     99.83 o 
  -2  23   7      132.82      144.65     95.45 o 
  -1  23   7      148.72      166.58     93.97 o 
   0  23   7       63.93       11.86     89.41 o 
   1  23   7        7.01      202.38     93.97 o 
   2  23   7       49.85       44.19    150.74 o 
   3  23   7       68.85     -142.15     80.39 o 
   4  23   7       32.44       75.25     87.91 o 
   5  23   7       39.76       10.20     80.16 o 
  -3  24   7        0.30      -57.46     89.61 o 
  -2  24   7       44.73       -0.65     92.15 o 
  -1  24   7       56.91        2.15     89.30 o 
   0  24   7       47.81       93.21     93.40 o 
   1  24   7      110.18      129.28     94.00 o 
 -20   0   8        9.22      -18.84     46.25 o 
 -19   0   8      197.67      181.94     53.32 o 
 -18   0   8       24.19       70.47     49.47 o 
 -17   0   8       38.18      -15.02     49.68 o 
 -16   0   8       12.37      -24.24     35.37 o 
 -15   0   8       25.98       25.51     36.92 o 
 -14   0   8      203.93      146.55     41.10 o 
 -13   0   8     6065.21     5953.18    116.09 o 
 -12   0   8     2979.61     2933.61     81.73 o 
 -11   0   8       83.86       50.30     36.40 o 
 -10   0   8     1864.23     1640.96     59.02 o 
  -9   0   8      509.87      508.69     47.73 o 
  -8   0   8     1452.43     1403.58     59.17 o 
  -7   0   8      302.35      357.31     35.07 o 
  -6   0   8    36440.57    38113.55    324.97 o 
  -5   0   8       54.85      144.16     27.63 o 
  -4   0   8     2121.69     2086.87     54.31 o 
  -3   0   8     5372.69     4739.23     75.43 o 
  -2   0   8     1344.09     1393.40     73.19 o 
  -1   0   8    10555.38     9677.87    109.94 o 
   0   0   8     1474.76     1455.41     41.48 o 
   1   0   8      915.64     1001.37     43.33 o 
   2   0   8     6646.81     6499.44    144.79 o 
   3   0   8       30.08       85.78     32.12 o 
   4   0   8    20262.02    20346.05    266.20 o 
   5   0   8     3562.75     4109.79     99.76 o 
   6   0   8       38.05       12.08     33.67 o 
   7   0   8     2238.90     2048.64     85.22 o 
   8   0   8        0.05      -32.33     47.94 o 
   9   0   8        2.39       -8.62     71.22 o 
  10   0   8      115.71      136.33     58.86 o 
  11   0   8    17819.63    18569.05    486.12 o 
  12   0   8     2189.79     2369.29    173.86 o 
  13   0   8      357.69      563.69    112.31 o 
  14   0   8      670.14      797.37    123.99 o 
  15   0   8      161.74      166.58     91.48 o 
  16   0   8      305.27      300.66    108.09 o 
  17   0   8      119.90       18.96     85.88 o 
 -19   1   8        1.32       13.71     31.72 o 
 -18   1   8       67.18       32.29     30.76 o 
 -17   1   8        0.22       61.04     30.94 o 
 -16   1   8      403.86      389.77     35.11 o 
 -15   1   8      173.94      204.32     30.26 o 
 -14   1   8     1759.11     1704.66     51.05 o 
 -13   1   8       10.04       36.20     25.52 o 
 -12   1   8      595.92      560.62     35.59 o 
 -11   1   8     1841.04     1802.52     45.53 o 
 -10   1   8      396.62      399.07     27.07 o 
  -9   1   8      126.46      123.73     22.37 o 
  -8   1   8      151.98      154.23     26.97 o 
  -7   1   8      558.91      579.05     29.63 o 
  -6   1   8       12.57       36.71     17.52 o 
  -5   1   8      950.82     1130.82     31.94 o 
  -4   1   8     2736.98     2513.13     41.27 o 
  -3   1   8     1552.63     1538.89     32.57 o 
  -2   1   8     8549.05     8262.86     71.54 o 
  -1   1   8     3349.99     3228.69     40.41 o 
   0   1   8      537.11      591.06     21.42 o 
   1   1   8      131.35      131.50     18.91 o 
   2   1   8     3995.95     3944.19     55.82 o 
   3   1   8     1563.30     1564.25     38.87 o 
   4   1   8    11169.86    11590.31    120.07 o 
   5   1   8     8747.75     9813.87    110.86 o 
   6   1   8     1920.54     2290.16     58.04 o 
   7   1   8      344.02      272.82     32.12 o 
   8   1   8        2.77        0.86     33.89 o 
   9   1   8      543.83      592.52     51.59 o 
  10   1   8      550.51      554.66     60.22 o 
  11   1   8      340.10      354.02     68.09 o 
  12   1   8     1853.89     1916.06    113.89 o 
  13   1   8      145.75      143.27     58.17 o 
  14   1   8      360.56      418.02    108.65 o 
  15   1   8     1080.12      973.79    121.85 o 
  16   1   8      612.75      512.53     85.90 o 
  17   1   8      182.58      230.54     75.90 o 
 -19   2   8       69.43       54.25     31.63 o 
 -18   2   8      160.75      131.93     35.33 o 
 -17   2   8       15.45       11.65     28.80 o 
 -16   2   8       20.02       -5.66     27.47 o 
 -15   2   8       43.05       63.38     26.44 o 
 -14   2   8     2056.35     1965.28     53.04 o 
 -13   2   8     4916.64     4671.46     73.61 o 
 -12   2   8      239.29      243.02     27.51 o 
 -11   2   8     3756.89     3607.98     60.61 o 
 -10   2   8       96.96       61.16     20.20 o 
  -9   2   8      367.19      334.58     27.52 o 
  -8   2   8        1.92       -3.71     20.29 o 
  -7   2   8       10.70       70.61     19.76 o 
  -6   2   8     1325.31     1409.43     38.07 o 
  -5   2   8      153.51      179.03     19.81 o 
  -4   2   8       76.93      107.30     17.82 o 
  -3   2   8      936.40     1042.82     27.85 o 
  -2   2   8      392.37      458.82     20.71 o 
  -1   2   8      775.05      770.47     23.33 o 
   0   2   8      563.66      565.78     20.73 o 
   1   2   8     4338.06     4403.65     48.14 o 
   2   2   8     3572.91     3599.54     57.58 o 
   3   2   8     5751.67     6477.64     80.30 o 
   4   2   8    12425.86    12930.27    116.04 o 
   5   2   8     3070.17     3061.72     54.30 o 
   6   2   8     1620.59     1810.47     45.89 o 
   7   2   8        9.68        2.63     30.62 o 
   8   2   8        6.03       -9.98     35.35 o 
   9   2   8      130.86      147.25     45.05 o 
  10   2   8        2.65      -41.30     39.41 o 
  11   2   8      198.05      387.25     68.90 o 
  12   2   8     1491.79     1612.85    109.29 o 
  13   2   8     1233.51     1394.31    106.25 o 
  14   2   8      224.47      248.46    109.44 o 
  15   2   8      126.62      158.96     64.61 o 
  16   2   8       90.78      121.26     63.56 o 
  17   2   8       48.26       59.30     98.62 o 
 -19   3   8      131.46      157.36     41.55 o 
 -18   3   8        0.52       22.58     30.13 o 
 -17   3   8        5.67      -18.19     28.89 o 
 -16   3   8       56.30       71.44     28.35 o 
 -15   3   8      244.81      205.26     30.42 o 
 -14   3   8      698.47      663.62     37.58 o 
 -13   3   8     2365.85     2242.88     55.30 o 
 -12   3   8     5237.05     4861.13     71.91 o 
 -11   3   8      398.78      459.67     32.41 o 
 -10   3   8       13.93        8.03     21.79 o 
  -9   3   8       10.94        6.42     19.76 o 
  -8   3   8      261.28      295.71     26.72 o 
  -7   3   8     7215.67     7375.40     81.15 o 
  -6   3   8     4326.75     4442.31     58.06 o 
  -5   3   8      818.77      840.09     29.21 o 
  -4   3   8     2612.05     2372.04     39.36 o 
  -3   3   8     2408.04     2440.55     38.44 o 
  -2   3   8      174.55      275.92     18.54 o 
  -1   3   8        8.51        6.12     13.45 o 
   0   3   8      170.04      168.06     16.56 o 
   1   3   8       67.96       63.45     19.05 o 
   2   3   8       62.19       34.16     18.85 o 
   3   3   8       70.90       48.04     20.94 o 
   4   3   8        2.28       94.08     22.59 o 
   5   3   8      123.08      144.52     24.66 o 
   6   3   8      749.01      790.32     34.67 o 
   7   3   8       13.88      -24.75     26.22 o 
   8   3   8      326.57      316.67     42.19 o 
   9   3   8      635.48      626.58     57.88 o 
  10   3   8      907.99     1041.58     70.07 o 
  11   3   8     1464.54     1612.41    114.01 o 
  12   3   8     5165.56     4655.93    165.66 o 
  13   3   8     2856.06     2739.29    204.92 o 
  14   3   8      165.65      221.34     63.25 o 
  15   3   8     1204.47     1058.83    121.09 o 
  16   3   8       45.53       41.89     76.46 o 
  17   3   8      200.31       92.52     83.33 o 
 -19   4   8        7.36       45.21     40.68 o 
 -18   4   8      316.50      318.68     52.33 o 
 -17   4   8        0.14       13.28     28.21 o 
 -16   4   8        0.53      -17.36     25.88 o 
 -15   4   8      370.39      381.79     33.65 o 
 -14   4   8      741.86      742.59     38.30 o 
 -13   4   8     8645.15     8385.50     94.86 o 
 -12   4   8     2323.23     2187.37     50.68 o 
 -11   4   8        5.10      -14.86     23.59 o 
 -10   4   8        3.64        3.89     20.93 o 
  -9   4   8      342.83      325.82     26.79 o 
  -8   4   8        6.45       -9.71     16.55 o 
  -7   4   8     7103.51     7532.66     89.14 o 
  -6   4   8      304.24      392.18     26.89 o 
  -5   4   8     2328.93     2254.47     42.30 o 
  -4   4   8     1387.13     1634.02     38.57 o 
  -3   4   8     2268.21     2309.48     38.14 o 
  -2   4   8      546.75      637.20     23.34 o 
  -1   4   8      247.12      214.46     18.74 o 
   0   4   8     4188.46     4127.69     51.53 o 
   1   4   8     1119.21      996.60     31.99 o 
   2   4   8      115.73      143.96     20.85 o 
   3   4   8    17336.92    17250.81    138.37 o 
   4   4   8    13877.28    14087.63    124.39 o 
   5   4   8     1517.23     1611.09     41.44 o 
   6   4   8      291.53      243.78     25.11 o 
   7   4   8        0.01       37.92     26.59 o 
   8   4   8      139.21      141.36     36.06 o 
   9   4   8       31.59      -55.40     33.84 o 
  10   4   8       25.17       68.70     56.12 o 
  11   4   8       32.07       46.48     53.67 o 
  12   4   8      580.98      711.17    115.75 o 
  13   4   8      102.74      144.49     56.39 o 
  14   4   8       49.91      132.49     59.33 o 
  15   4   8      598.83      735.08    152.25 o 
  16   4   8       19.50       33.54    116.24 o 
  17   4   8        0.00       15.92    106.87 o 
 -19   5   8        9.74       89.83     45.30 o 
 -18   5   8        3.82       13.11     39.22 o 
 -17   5   8      281.47      247.48     50.24 o 
 -16   5   8        5.49       -5.15     34.82 o 
 -15   5   8      337.40      335.70     34.35 o 
 -14   5   8       24.29       65.13     30.61 o 
 -13   5   8     5144.74     5376.87     76.60 o 
 -12   5   8      503.89      475.49     36.22 o 
 -11   5   8     1411.77     1537.82     47.28 o 
 -10   5   8     2257.30     2065.24     48.89 o 
  -9   5   8       13.23        1.22     19.83 o 
  -8   5   8     2042.60     2087.82     44.98 o 
  -7   5   8     3682.62     3742.25     55.89 o 
  -6   5   8     1751.22     1650.02     38.70 o 
  -5   5   8       37.08       57.10     19.45 o 
  -4   5   8    10736.18    10599.95     91.39 o 
  -3   5   8     3077.59     3110.63     53.59 o 
  -2   5   8     6486.19     6277.25     67.84 o 
  -1   5   8       10.92       -2.74     16.57 o 
   0   5   8     1552.27     1652.17     36.13 o 
   1   5   8     2358.47     2301.43     40.23 o 
   2   5   8      372.56      370.95     24.96 o 
   3   5   8        0.41        5.08     19.58 o 
   4   5   8      260.50      255.41     23.88 o 
   5   5   8      504.84      573.35     41.22 o 
   6   5   8     1719.78     1532.45     49.31 o 
   7   5   8     3242.04     3065.90     64.60 o 
   8   5   8       38.20      -22.16     28.36 o 
   9   5   8      957.07      812.20     67.44 o 
  10   5   8       99.29      132.83     51.05 o 
  11   5   8      817.08      780.64     81.23 o 
  12   5   8      262.94      321.20     66.17 o 
  13   5   8     1957.17     2047.53    119.27 o 
  14   5   8       31.62       27.43     51.00 o 
  15   5   8      486.63      467.24    105.85 o 
  16   5   8      166.62      225.86     72.57 o 
  17   5   8       23.68       66.21     60.92 o 
 -19   6   8        0.38      -14.24     40.95 o 
 -18   6   8      283.82      261.73     49.87 o 
 -17   6   8      142.24       68.87     37.84 o 
 -16   6   8      270.67      226.59     42.46 o 
 -15   6   8       90.54       78.74     36.67 o 
 -14   6   8     1096.12     1007.10     47.03 o 
 -13   6   8     2297.50     2212.67     58.57 o 
 -12   6   8     4736.21     4618.35     77.68 o 
 -11   6   8       22.99       18.48     25.92 o 
 -10   6   8      591.68      539.51     34.10 o 
  -9   6   8      955.12      972.54     38.89 o 
  -8   6   8       51.52       39.90     21.65 o 
  -7   6   8      741.73      876.06     34.24 o 
  -6   6   8        0.84        2.98     19.44 o 
  -5   6   8     3152.25     3057.39     51.17 o 
  -4   6   8     1247.19     1400.16     37.02 o 
  -3   6   8      875.23     1139.74     34.62 o 
  -2   6   8      523.52      648.19     29.87 o 
  -1   6   8      969.41     1048.71     34.25 o 
   0   6   8      429.22      490.20     27.20 o 
   1   6   8     1082.13     1117.28     35.63 o 
   2   6   8      142.90      197.86     20.75 o 
   3   6   8     3596.29     3309.22     52.13 o 
   4   6   8       61.79      102.31     20.33 o 
   5   6   8     1484.77     1407.54     39.10 o 
   6   6   8      168.35      269.13     32.00 o 
   7   6   8        3.85      -34.32     26.06 o 
   8   6   8      259.73      237.61     35.28 o 
   9   6   8      665.64      759.86     56.83 o 
  10   6   8      162.74      139.37     49.48 o 
  11   6   8      471.46      368.53     68.69 o 
  12   6   8      326.89      206.48    101.40 o 
  13   6   8        2.15      -14.54     82.00 o 
  14   6   8       30.59      109.59     59.42 o 
  15   6   8        1.86       -9.68     53.64 o 
  16   6   8        4.86       56.37     59.04 o 
  17   6   8       36.97       81.35     62.40 o 
 -19   7   8       54.93       28.06     45.45 o 
 -18   7   8       40.23      -34.35     39.35 o 
 -17   7   8      106.76       60.87     38.43 o 
 -16   7   8      807.30      704.79     60.43 o 
 -15   7   8        8.58      -19.26     31.91 o 
 -14   7   8     1327.40     1448.56     59.24 o 
 -13   7   8      395.71      424.63     45.13 o 
 -12   7   8      361.56      430.14     38.70 o 
 -11   7   8     4931.21     4626.14     85.24 o 
 -10   7   8      713.86      741.90     55.06 o 
  -9   7   8       54.33       55.56     28.48 o 
  -8   7   8       54.80       63.64     22.41 o 
  -7   7   8     1538.16     1599.08     44.78 o 
  -6   7   8     1479.94     1599.41     40.84 o 
  -5   7   8      240.88      167.53     21.84 o 
  -4   7   8     3212.41     3180.78     51.95 o 
  -3   7   8    13256.37    12784.87    130.48 o 
  -2   7   8     4370.48     4089.20     60.61 o 
  -1   7   8     2382.54     2442.34     48.04 o 
   0   7   8      141.43      114.67     22.31 o 
   1   7   8     3148.39     3318.06     54.71 o 
   2   7   8       18.64       -7.17     20.62 o 
   3   7   8      101.24      114.96     24.06 o 
   4   7   8     6275.21     6521.64     65.91 o 
   5   7   8      911.63      990.94     30.77 o 
   6   7   8       75.13       82.66     43.29 o 
   7   7   8        8.83       18.75     24.82 o 
   8   7   8     1123.85     1097.18     64.97 o 
   9   7   8      338.77      430.02     51.77 o 
  10   7   8       86.21      135.88     60.59 o 
  11   7   8      941.92      947.78     85.84 o 
  12   7   8     1086.54     1155.56     95.73 o 
  13   7   8      942.95      955.52     92.98 o 
  14   7   8      307.28      372.61     74.69 o 
  15   7   8       15.46      -60.20     53.59 o 
  16   7   8       98.53       87.47     66.90 o 
 -18   8   8      241.41      229.31     52.49 o 
 -17   8   8      440.78      524.07     63.07 o 
 -16   8   8      481.39      491.98     50.85 o 
 -15   8   8      404.18      387.72     46.73 o 
 -14   8   8       16.86       26.57     35.13 o 
 -13   8   8       42.93       38.63     35.30 o 
 -12   8   8     7069.52     6926.15    115.25 o 
 -11   8   8     3096.15     3002.62     76.82 o 
 -10   8   8      164.65      155.08     33.09 o 
  -9   8   8       24.46       40.71     24.01 o 
  -8   8   8      652.88      650.65     34.60 o 
  -7   8   8      263.17      318.04     32.12 o 
  -6   8   8      830.37      810.17     35.15 o 
  -5   8   8      225.82      339.04     26.08 o 
  -4   8   8     2134.75     2221.55     60.57 o 
  -3   8   8     2058.46     2235.07     47.90 o 
  -2   8   8    13359.11    12515.91    114.65 o 
  -1   8   8      279.19      265.42     25.77 o 
   0   8   8     2060.99     2188.40     47.30 o 
   1   8   8     1560.31     1585.17     44.39 o 
   2   8   8      498.56      494.73     33.09 o 
   3   8   8    13018.59    13789.55    128.37 o 
   4   8   8       41.88       39.68     21.94 o 
   5   8   8     3087.63     3002.14     61.95 o 
   6   8   8      786.09      860.98     53.09 o 
   7   8   8       27.05       48.28     45.52 o 
   8   8   8      332.42      393.10     52.12 o 
   9   8   8      338.51      355.12     77.92 o 
  10   8   8      394.11      394.08     61.18 o 
  11   8   8     1169.48     1089.19     91.47 o 
  12   8   8      205.74      151.22     69.97 o 
  13   8   8     3889.43     3520.16    346.34 o 
  14   8   8       13.51       71.08     58.45 o 
  15   8   8        5.73       51.45     51.93 o 
  16   8   8       22.24       16.14     56.26 o 
 -18   9   8       37.51       82.76     45.84 o 
 -17   9   8       45.55       26.31     43.84 o 
 -16   9   8     1074.60     1009.05     75.38 o 
 -15   9   8        7.74       39.95     37.46 o 
 -14   9   8      915.47     1050.84     59.47 o 
 -13   9   8      934.71      921.22     55.97 o 
 -12   9   8      413.60      457.87     47.40 o 
 -11   9   8     1192.88     1307.30     60.85 o 
 -10   9   8      150.93      154.58     37.00 o 
  -9   9   8      895.22      899.61     50.40 o 
  -8   9   8      796.75      906.97     54.73 o 
  -7   9   8     1704.86     1705.82     48.62 o 
  -6   9   8      352.05      335.83     45.64 o 
  -5   9   8      667.28      753.42     36.41 o 
  -4   9   8      468.66      437.41     37.41 o 
  -3   9   8      852.29      961.95     39.06 o 
  -2   9   8     3810.91     3740.86     86.41 o 
  -1   9   8      137.36      209.84     26.96 o 
   0   9   8     2192.28     2613.23     55.92 o 
   1   9   8     8083.81     7738.57     92.81 o 
   2   9   8     4809.05     4574.14     81.74 o 
   3   9   8    12600.05    12402.28    114.34 o 
   4   9   8      464.29      536.67     39.53 o 
   5   9   8     2005.39     1999.81     56.88 o 
   6   9   8      214.85      214.48     38.97 o 
   7   9   8      170.70      255.81     49.68 o 
   8   9   8     2017.55     1917.65     97.62 o 
   9   9   8      929.28      961.99     70.17 o 
  10   9   8     3884.34     3803.55    106.79 o 
  11   9   8      195.03      292.02     57.31 o 
  12   9   8     2837.20     2793.20    132.21 o 
  13   9   8        0.36       99.91     55.03 o 
  14   9   8      460.94      389.58     76.60 o 
  15   9   8       13.37       44.72     56.16 o 
  16   9   8       34.58       43.92     58.08 o 
 -18  10   8      127.78      139.52     47.76 o 
 -17  10   8        3.87       74.04     43.60 o 
 -16  10   8      102.93      106.23     43.49 o 
 -15  10   8      184.12      199.90     43.56 o 
 -14  10   8       79.58        0.82     36.10 o 
 -13  10   8     1123.07     1094.49     60.43 o 
 -12  10   8       26.24        9.27     35.84 o 
 -11  10   8     2215.78     2354.69     74.74 o 
 -10  10   8      940.59      920.27     53.15 o 
  -9  10   8      212.00      255.61     44.07 o 
  -8  10   8       24.71       19.67     41.50 o 
  -7  10   8      293.63      287.97     49.08 o 
  -6  10   8        1.95       20.80     41.12 o 
  -5  10   8     1824.87     1844.83     58.15 o 
  -4  10   8        4.73        0.62     21.69 o 
  -3  10   8     4953.90     5042.23     81.70 o 
  -2  10   8       32.02       13.77     23.11 o 
  -1  10   8      455.39      526.89     33.72 o 
   0  10   8     1249.69      994.39     40.86 o 
   1  10   8      382.76      454.96     32.77 o 
   2  10   8        7.00       13.22     31.77 o 
   3  10   8      467.24      528.81     31.84 o 
   4  10   8        3.69       66.16     31.85 o 
   5  10   8      109.47      142.15     34.62 o 
   6  10   8      176.08      208.66     53.82 o 
   7  10   8     1792.05     1825.78     84.68 o 
   8  10   8      148.50       49.88     47.79 o 
   9  10   8      967.30     1008.69     70.49 o 
  10  10   8      147.77      136.06     45.55 o 
  11  10   8     1985.87     2032.56    101.67 o 
  12  10   8     3257.00     3523.46    145.86 o 
  13  10   8        0.35       20.27     50.76 o 
  14  10   8        9.62        4.08     48.29 o 
  15  10   8        9.59      -27.20     51.34 o 
 -17  11   8        1.46       48.02     44.55 o 
 -16  11   8      162.12      158.84     44.94 o 
 -15  11   8      625.41      692.38     63.84 o 
 -14  11   8       33.22        4.85     35.56 o 
 -13  11   8       17.84        9.96     36.81 o 
 -12  11   8     2655.90     2757.20     80.34 o 
 -11  11   8     1543.18     1710.13     68.47 o 
 -10  11   8       60.68       23.53     35.22 o 
  -9  11   8      385.07      463.02     49.67 o 
  -8  11   8     1242.30     1249.41     69.97 o 
  -7  11   8      606.85      558.54     56.67 o 
  -6  11   8       58.25       66.64     42.99 o 
  -5  11   8     1039.39     1095.07     63.19 o 
  -4  11   8       27.64       49.79     30.97 o 
  -3  11   8     2589.33     2492.50     56.35 o 
  -2  11   8       69.38      122.92     26.89 o 
  -1  11   8     1189.01     1512.43     48.36 o 
   0  11   8     2698.61     2540.20     59.02 o 
   1  11   8       20.45       44.27     25.80 o 
   2  11   8      411.29      478.07     43.88 o 
   3  11   8      946.71      906.03     38.24 o 
   4  11   8     1574.96     1544.32     55.95 o 
   5  11   8      653.14      638.42     45.45 o 
   6  11   8      583.50      666.70     50.82 o 
   7  11   8        1.79      -59.40     57.26 o 
   8  11   8      157.10      110.54     46.67 o 
   9  11   8     1378.51     1351.98     77.56 o 
  10  11   8       12.90       12.04     40.06 o 
  11  11   8     2376.21     2426.78    108.57 o 
  12  11   8     1462.53     1583.72    109.84 o 
  13  11   8      748.70      654.03     82.74 o 
  14  11   8      197.97      218.09     98.72 o 
  15  11   8        0.40      -32.29     76.77 o 
 -17  12   8      205.83      244.29     60.52 o 
 -16  12   8      320.32      270.07     58.95 o 
 -15  12   8       13.61       34.61     62.57 o 
 -14  12   8      950.40      962.06     75.02 o 
 -13  12   8      831.92      784.13     61.23 o 
 -12  12   8     2605.34     2768.17     88.30 o 
 -11  12   8       61.74       35.63     40.91 o 
 -10  12   8      687.88      628.04     55.58 o 
  -9  12   8      166.19      182.57     45.20 o 
  -8  12   8     1840.73     1644.83     87.72 o 
  -7  12   8      239.40      189.88     51.82 o 
  -6  12   8      229.72      241.51     51.41 o 
  -5  12   8     1310.83     1359.03     71.13 o 
  -4  12   8      390.27      440.68     54.13 o 
  -3  12   8      536.12      674.76     56.07 o 
  -2  12   8       92.58      133.98     28.83 o 
  -1  12   8      168.23      243.52     50.16 o 
   0  12   8       99.89      113.84     29.32 o 
   1  12   8     2010.00     2114.33     63.00 o 
   2  12   8      410.55      375.77     43.21 o 
   3  12   8      455.27      524.70     32.91 o 
   4  12   8     2069.38     2041.67     64.81 o 
   5  12   8       84.36       88.60     37.20 o 
   6  12   8     6422.52     6336.46    113.43 o 
   7  12   8        2.55      -73.46     36.73 o 
   8  12   8       15.09       35.77     42.60 o 
   9  12   8        8.32      125.39     44.86 o 
  10  12   8      577.23      645.39     79.57 o 
  11  12   8      329.20      339.43     56.53 o 
  12  12   8      103.25       91.58     78.27 o 
  13  12   8      125.41       38.60     69.48 o 
  14  12   8       84.07      105.96     90.23 o 
  15  12   8       13.67      -27.42     78.88 o 
 -16  13   8      326.21      271.32     57.95 o 
 -15  13   8        3.25        5.43     47.12 o 
 -14  13   8      322.49      380.18     75.15 o 
 -13  13   8      970.97     1018.16     95.65 o 
 -12  13   8       77.38      162.60     47.45 o 
 -11  13   8     3319.43     3269.30     95.44 o 
 -10  13   8      185.65      170.88     57.32 o 
  -9  13   8     7567.68     7224.12    146.08 o 
  -8  13   8      281.73      152.48     57.42 o 
  -7  13   8      411.72      345.11     58.81 o 
  -6  13   8      374.26      321.19     67.60 o 
  -5  13   8      521.80      562.35     59.92 o 
  -4  13   8     1505.72     1637.56     79.55 o 
  -3  13   8     1242.17     1200.80     70.96 o 
  -2  13   8     1444.43     1507.50     54.62 o 
  -1  13   8       14.56      -26.93     26.53 o 
   0  13   8      788.02      787.55     44.00 o 
   1  13   8     5610.59     5221.90     89.64 o 
   2  13   8       43.89       60.13     28.95 o 
   3  13   8      177.98      157.07     37.97 o 
   4  13   8        0.55      -11.61     30.72 o 
   5  13   8     5353.69     5350.05     97.40 o 
   6  13   8     2278.14     2310.07     89.52 o 
   7  13   8     2195.68     2118.18     92.61 o 
   8  13   8      422.32      564.88     62.23 o 
   9  13   8      152.97      134.16     47.35 o 
  10  13   8      978.80     1254.83     77.84 o 
  11  13   8      129.67      196.86    106.37 o 
  12  13   8      135.28      103.54     74.04 o 
  13  13   8      721.51      483.73    123.30 o 
  14  13   8      261.00      153.15     88.75 o 
 -16  14   8       26.31       79.29     55.33 o 
 -15  14   8      107.71        9.06     66.59 o 
 -14  14   8      449.42      466.13     66.67 o 
 -13  14   8     1229.34     1252.80     94.21 o 
 -12  14   8      590.39      600.80     67.39 o 
 -11  14   8     5595.13     5423.99    143.53 o 
 -10  14   8      201.56      200.83     49.11 o 
  -9  14   8      300.95      296.80     57.66 o 
  -8  14   8      377.05      467.79     70.04 o 
  -7  14   8        4.14        4.05     53.26 o 
  -6  14   8      649.29      802.46     68.87 o 
  -5  14   8        3.91      -53.90     50.35 o 
  -4  14   8     1542.51     1610.43     82.17 o 
  -3  14   8       61.53       76.62     51.86 o 
  -2  14   8     3244.01     3039.54     97.68 o 
  -1  14   8     1681.82     1620.71     54.01 o 
   0  14   8       79.47       80.89     30.26 o 
   1  14   8     1176.71     1223.73     50.99 o 
   2  14   8     1772.74     1840.10     65.28 o 
   3  14   8     1256.04     1076.42     56.34 o 
   4  14   8        8.08      -21.79     35.53 o 
   5  14   8      328.13      383.81     45.77 o 
   6  14   8      984.46      993.84     59.43 o 
   7  14   8     1350.56     1563.68     84.81 o 
   8  14   8       18.44       68.44     48.84 o 
   9  14   8       57.89       99.57     59.59 o 
  10  14   8     3297.49     3027.35    242.56 o 
  11  14   8      810.87      678.11     91.01 o 
  12  14   8      459.18      446.29     97.53 o 
  13  14   8       48.93      -68.57     62.18 o 
  14  14   8      225.44      260.29    106.93 o 
 -15  15   8      119.82       83.04     54.86 o 
 -14  15   8      109.73       76.69     49.99 o 
 -13  15   8      459.30      506.27     69.08 o 
 -12  15   8       17.89        7.25     44.55 o 
 -11  15   8     1052.70     1230.90     91.07 o 
 -10  15   8     1431.54     1325.39     71.26 o 
  -9  15   8      904.73      952.12    105.88 o 
  -8  15   8      104.91       91.05     54.49 o 
  -7  15   8      144.85      237.78     63.75 o 
  -6  15   8     1206.91     1411.55     80.87 o 
  -5  15   8       41.91      -25.50     53.45 o 
  -4  15   8       52.86      -52.17     53.64 o 
  -3  15   8       55.77       -5.29     53.94 o 
  -2  15   8        2.93     -103.97     51.99 o 
  -1  15   8     1246.85     1033.73     75.13 o 
   0  15   8       12.37       26.94     48.71 o 
   1  15   8      198.86      143.65     36.86 o 
   2  15   8     5402.26     5105.85     98.04 o 
   3  15   8      203.95      203.56     40.13 o 
   4  15   8       85.57       34.30     46.27 o 
   5  15   8      383.55      475.56     47.17 o 
   6  15   8     1006.60     1292.97     68.83 o 
   7  15   8     8176.11     7988.92    158.98 o 
   8  15   8      170.96      190.48    145.36 o 
   9  15   8      100.51      107.28     62.44 o 
  10  15   8     1734.93     1727.41    117.14 o 
  11  15   8        2.94       48.85     66.50 o 
  12  15   8      407.37      258.49     88.10 o 
  13  15   8      210.34      275.81    107.90 o 
 -15  16   8      230.22      166.62     60.07 o 
 -14  16   8      229.60      178.43     62.42 o 
 -13  16   8       70.57       83.71     54.42 o 
 -12  16   8       26.28       62.39     51.36 o 
 -11  16   8      283.07      304.82     60.36 o 
 -10  16   8      732.91      709.81     91.57 o 
  -9  16   8       79.94       12.81     54.15 o 
  -8  16   8     1496.84     1396.69     84.19 o 
  -7  16   8      885.08      886.73     73.19 o 
  -6  16   8     1274.91     1200.00     79.45 o 
  -5  16   8       52.44      100.48     56.49 o 
  -4  16   8      111.02       47.81     55.23 o 
  -3  16   8        3.10      -11.17     54.76 o 
  -2  16   8      163.04      112.67     58.25 o 
  -1  16   8     2111.85     2120.53     94.11 o 
   0  16   8        0.66       43.89     65.04 o 
   1  16   8     4302.12     4185.91    113.70 o 
   2  16   8      475.42      424.99     48.09 o 
   3  16   8     3837.92     3641.93     86.25 o 
   4  16   8     3036.08     2948.20     81.02 o 
   5  16   8      458.35      514.09     47.92 o 
   6  16   8      107.50      173.57     54.56 o 
   7  16   8       40.89       96.09     59.88 o 
   8  16   8      165.43      133.55     62.55 o 
   9  16   8      771.22      893.96     96.54 o 
  10  16   8      184.61      233.39     73.53 o 
  11  16   8      580.51      672.42     89.87 o 
  12  16   8      130.26      162.84    108.46 o 
 -14  17   8       10.30      -84.42     69.87 o 
 -13  17   8       60.10       79.47     63.50 o 
 -12  17   8      488.86      526.66     91.68 o 
 -11  17   8      189.09      275.87     78.01 o 
 -10  17   8      499.45      485.85     81.69 o 
  -9  17   8      874.31      834.48     88.58 o 
  -8  17   8       25.66       51.22     57.70 o 
  -7  17   8      547.15      585.93     76.48 o 
  -6  17   8      274.45      229.36     57.02 o 
  -5  17   8      302.41      298.23     60.50 o 
  -4  17   8      614.71      618.78     68.01 o 
  -3  17   8       19.54       34.66     52.35 o 
  -2  17   8     1486.52     1565.69     84.94 o 
  -1  17   8      815.17      867.45    110.78 o 
   0  17   8     1081.10     1215.70    109.46 o 
   1  17   8      313.36      161.40     73.40 o 
   2  17   8       46.92       51.74     45.35 o 
   3  17   8      553.50      532.55     46.58 o 
   4  17   8      246.46      220.02     41.00 o 
   5  17   8      170.19      170.71     50.71 o 
   6  17   8       83.04      123.40     53.93 o 
   7  17   8       66.86       77.22     60.45 o 
   8  17   8        4.98       46.28    118.82 o 
   9  17   8       44.84       64.03     65.40 o 
  10  17   8        9.78      -77.49     76.98 o 
  11  17   8      190.75      269.67     78.51 o 
  12  17   8      113.07      200.94     93.15 o 
 -13  18   8      342.25      271.44     66.37 o 
 -12  18   8      718.05      856.49     97.15 o 
 -11  18   8      502.11      433.22     95.70 o 
 -10  18   8       38.73       64.43     66.78 o 
  -9  18   8     1464.65     1487.49    105.42 o 
  -8  18   8      718.72      770.46     87.62 o 
  -7  18   8     1217.97     1344.07    120.07 o 
  -6  18   8      107.21       55.93     54.86 o 
  -5  18   8      634.71      603.04     69.81 o 
  -4  18   8       81.80       95.22     56.76 o 
  -3  18   8     1674.18     1747.64     89.07 o 
  -2  18   8       50.19       76.70     55.01 o 
  -1  18   8      321.49      291.48     61.58 o 
   0  18   8      925.69     1108.04     72.92 o 
   1  18   8      483.80      490.11     59.73 o 
   2  18   8      591.32      421.89     63.68 o 
   3  18   8      143.01       22.04     75.70 o 
   4  18   8      935.94      865.93    139.77 o 
   5  18   8      236.02      294.10     82.23 o 
   6  18   8      187.96      149.77     87.69 o 
   7  18   8      662.25      741.24     90.86 o 
   8  18   8      278.37      170.34    133.02 o 
   9  18   8       27.12       46.40     91.55 o 
  10  18   8        7.80       50.64     66.77 o 
  11  18   8      152.71      178.06     71.13 o 
 -12  19   8        1.95      -17.69     64.41 o 
 -11  19   8      300.39      311.09     81.67 o 
 -10  19   8       70.27      -26.97    104.76 o 
  -9  19   8      793.51      813.41     93.66 o 
  -8  19   8       64.76      128.97     71.68 o 
  -7  19   8      415.05      254.44     87.32 o 
  -6  19   8      211.72      141.38     58.34 o 
  -5  19   8       88.33       82.23     57.82 o 
  -4  19   8     1189.90     1088.95     79.21 o 
  -3  19   8       79.85       37.54     54.82 o 
  -2  19   8     2623.81     2673.03    104.31 o 
  -1  19   8     3980.42     3935.16    112.92 o 
   0  19   8      668.68      708.00     76.88 o 
   1  19   8       29.70       84.69     52.86 o 
   2  19   8      267.29      233.19     84.87 o 
   3  19   8       25.63       56.47     94.47 o 
   4  19   8      188.85       90.05     84.19 o 
   5  19   8      396.69      250.58     57.79 o 
   6  19   8      365.93      386.25     73.91 o 
   7  19   8      205.52      117.84     64.65 o 
   8  19   8      445.45      448.54     86.14 o 
   9  19   8       21.28      -13.07    130.38 o 
  10  19   8       33.22       98.38    110.95 o 
 -11  20   8      807.33      747.39     96.80 o 
 -10  20   8      135.18       90.41     74.07 o 
  -9  20   8      689.55      671.26     92.71 o 
  -8  20   8       14.26      -35.21     67.84 o 
  -7  20   8       55.46      113.20     69.56 o 
  -6  20   8       20.32       20.03     69.05 o 
  -5  20   8       79.77       72.43     71.91 o 
  -4  20   8        1.15      -35.12     55.25 o 
  -3  20   8       65.58       -7.00     56.25 o 
  -2  20   8      120.24       49.25     56.99 o 
  -1  20   8     6202.62     6228.05    139.74 o 
   0  20   8      319.24      335.66     85.11 o 
   1  20   8       94.60       92.77     84.47 o 
   2  20   8      271.88       30.06     85.54 o 
   3  20   8      365.69      266.45     85.17 o 
   4  20   8       90.95      -30.81     77.58 o 
   5  20   8        6.49       41.13     93.44 o 
   6  20   8        1.43      -12.24    103.01 o 
   7  20   8       23.58       17.85     72.07 o 
   8  20   8       10.81      101.50     67.04 o 
   9  20   8      637.28      750.00     96.85 o 
 -10  21   8       34.54      -14.70     70.32 o 
  -9  21   8      117.74      315.21     82.52 o 
  -8  21   8      381.80      186.59     81.42 o 
  -7  21   8      228.52      216.43     76.90 o 
  -6  21   8      402.00      462.40     97.37 o 
  -5  21   8        1.87       72.76     68.35 o 
  -4  21   8       52.31       43.74     80.24 o 
  -3  21   8      648.50      836.12     73.76 o 
  -2  21   8      168.23      224.32     70.15 o 
  -1  21   8      414.72      534.36    100.72 o 
   0  21   8      182.97      222.13     91.31 o 
   1  21   8      733.53      566.99     99.74 o 
   2  21   8      121.96       60.55     87.30 o 
   3  21   8        0.02       66.50     96.73 o 
   4  21   8      144.03      126.40    102.90 o 
   5  21   8      152.80      314.76    108.17 o 
   6  21   8      117.00      146.65    136.25 o 
   7  21   8      242.22      199.94    176.68 o 
  -8  22   8      506.60      612.40     94.04 o 
  -7  22   8       79.06      109.54     76.27 o 
  -6  22   8       17.01      -26.76     70.21 o 
  -5  22   8        0.16     -126.83     63.41 o 
  -4  22   8      213.09      247.10     77.84 o 
  -3  22   8      268.72      289.12     79.95 o 
  -2  22   8       35.35      -23.73     88.09 o 
  -1  22   8      225.49      151.84     91.31 o 
   0  22   8        0.33       55.06     86.61 o 
   1  22   8       35.36       92.75     89.85 o 
   2  22   8      390.45      326.72    128.05 o 
   3  22   8      211.85      283.17    137.17 o 
   4  22   8       60.74      305.44    110.82 o 
   5  22   8        6.38      130.00    104.91 o 
   6  22   8        1.24      184.29    136.45 o 
  -6  23   8        7.78       30.40     71.08 o 
  -5  23   8       14.11       98.91     73.07 o 
  -4  23   8      294.57      482.02    103.33 o 
  -3  23   8     1072.26      988.62    117.56 o 
  -2  23   8      576.48      570.70    125.27 o 
  -1  23   8     1822.47     1705.86    135.14 o 
   0  23   8      173.85      143.09     94.57 o 
   1  23   8        8.96      -31.59    120.18 o 
   2  23   8        0.04       17.15     88.64 o 
   3  23   8       13.90      -13.04    172.98 o 
 -19   1   9      128.72       91.42     35.71 o 
 -18   1   9      148.93      154.23     37.01 o 
 -17   1   9       21.57       55.87     30.46 o 
 -16   1   9       16.05        8.77     28.92 o 
 -15   1   9      165.13      108.64     28.17 o 
 -14   1   9      423.54      514.94     36.71 o 
 -13   1   9     2441.68     2235.30     55.34 o 
 -12   1   9     1874.08     1802.86     48.52 o 
 -11   1   9      253.30      262.15     30.74 o 
 -10   1   9      112.44      100.19     29.64 o 
  -9   1   9     1125.04     1060.88     41.78 o 
  -8   1   9      343.08      381.67     30.12 o 
  -7   1   9     3376.96     3731.79     61.72 o 
  -6   1   9     2614.11     2646.65     47.06 o 
  -5   1   9     2374.72     2596.23     45.22 o 
  -4   1   9    52195.05    52067.45    301.76 o 
  -3   1   9      348.53      443.54     22.93 o 
  -2   1   9    14768.80    14287.06    106.06 o 
  -1   1   9       92.45       93.49     15.77 o 
   0   1   9     3811.90     4011.70     45.84 o 
   1   1   9     1579.06     1462.68     31.37 o 
   2   1   9     1140.30     1234.76     34.84 o 
   3   1   9      848.56     1106.90     36.30 o 
   4   1   9        0.27       42.15     25.82 o 
   5   1   9      936.71     1010.06     42.50 o 
   6   1   9     3002.52     2996.73     67.40 o 
   7   1   9      573.94      681.55     42.38 o 
   8   1   9       80.73       43.77     38.54 o 
   9   1   9      320.11      227.92     52.21 o 
  10   1   9      954.80     1158.89    132.99 o 
  11   1   9       42.77       47.18     51.94 o 
  12   1   9     1464.75     1492.63    108.43 o 
  13   1   9      642.81      630.27     86.26 o 
  14   1   9        0.45        3.34     50.37 o 
  15   1   9      631.88      627.12     91.30 o 
  16   1   9      112.82      198.15     70.88 o 
  17   1   9        0.90      140.62     70.02 o 
 -19   2   9        1.77      -46.47     28.66 o 
 -18   2   9       19.78       40.11     33.14 o 
 -17   2   9       31.57       22.97     30.30 o 
 -16   2   9      144.13      158.43     32.29 o 
 -15   2   9      646.33      636.81     38.97 o 
 -14   2   9       40.48       16.88     25.36 o 
 -13   2   9      697.47      787.99     51.09 o 
 -12   2   9       11.38       38.87     28.05 o 
 -11   2   9     1422.73     1416.24     47.42 o 
 -10   2   9       58.42      -27.50     24.60 o 
  -9   2   9        3.80      -18.45     22.84 o 
  -8   2   9     1450.38     1492.32     45.58 o 
  -7   2   9     4556.22     4706.92     69.83 o 
  -6   2   9     1167.46     1196.05     34.88 o 
  -5   2   9     1131.43     1311.94     35.15 o 
  -4   2   9      145.94      206.21     20.45 o 
  -3   2   9    13747.91    13705.80    100.83 o 
  -2   2   9        0.05      -13.96     14.86 o 
  -1   2   9        0.97        2.52     14.38 o 
   0   2   9      953.06      967.10     26.31 o 
   1   2   9      198.94      215.86     19.59 o 
   2   2   9      225.05      152.28     21.38 o 
   3   2   9     1099.12     1202.08     38.51 o 
   4   2   9    20218.00    20681.64    165.75 o 
   5   2   9     5631.43     5876.14     76.23 o 
   6   2   9     4867.14     4800.37     70.62 o 
   7   2   9     1087.86     1254.16     43.66 o 
   8   2   9      458.28      386.60     53.38 o 
   9   2   9      374.35      347.46     53.70 o 
  10   2   9      124.02      140.43     48.86 o 
  11   2   9      905.71      825.05     88.56 o 
  12   2   9      347.57      385.05     71.19 o 
  13   2   9     3187.14     3109.44    146.74 o 
  14   2   9        5.54       78.75     60.46 o 
  15   2   9      110.79      103.02     60.56 o 
  16   2   9      765.05      734.06     97.37 o 
  17   2   9      167.47      112.84    112.92 o 
 -19   3   9        3.43       -7.29     38.07 o 
 -18   3   9        1.06      -11.23     35.39 o 
 -17   3   9      166.78      165.81     35.32 o 
 -16   3   9        0.25      -32.91     26.31 o 
 -15   3   9        8.87      -11.86     24.67 o 
 -14   3   9      100.98      101.40     28.34 o 
 -13   3   9     3955.19     3698.25     67.94 o 
 -12   3   9     1930.48     1893.83     54.98 o 
 -11   3   9       51.29       70.89     29.28 o 
 -10   3   9     1021.85      809.35     38.20 o 
  -9   3   9      312.55      270.01     30.30 o 
  -8   3   9      946.59      984.45     39.44 o 
  -7   3   9      646.54      754.52     33.77 o 
  -6   3   9        7.74       38.48     19.52 o 
  -5   3   9     2715.55     2640.09     46.31 o 
  -4   3   9        2.73       12.36     17.14 o 
  -3   3   9     1238.29     1166.05     31.13 o 
  -2   3   9      164.35      191.36     19.12 o 
  -1   3   9     2280.26     2447.03     38.63 o 
   0   3   9     1409.18     1426.32     30.92 o 
   1   3   9      171.17      190.21     18.96 o 
   2   3   9      745.62      869.70     31.73 o 
   3   3   9      212.24      185.17     23.62 o 
   4   3   9     4588.86     4351.45     65.63 o 
   5   3   9     2648.48     2744.58     55.18 o 
   6   3   9      674.69      715.46     36.23 o 
   7   3   9     1106.85     1149.12     46.37 o 
   8   3   9       26.92       49.13     38.76 o 
   9   3   9      907.11      906.96     81.60 o 
  10   3   9        2.29       34.58     48.13 o 
  11   3   9      209.72      180.87     59.78 o 
  12   3   9      751.34      738.58    129.86 o 
  13   3   9      766.35      673.89     84.49 o 
  14   3   9     2090.18     2048.93    131.41 o 
  15   3   9        5.52       24.67     66.90 o 
  16   3   9      117.52      124.05     67.50 o 
  17   3   9      151.61      113.26     99.62 o 
 -19   4   9       56.37      140.13     45.62 o 
 -18   4   9        0.11      -14.93     39.17 o 
 -17   4   9      114.36      103.69     36.39 o 
 -16   4   9      421.59      424.10     37.43 o 
 -15   4   9      350.55      328.67     33.89 o 
 -14   4   9     2365.04     2176.50     54.42 o 
 -13   4   9     4478.65     4207.82     75.28 o 
 -12   4   9     2565.46     2422.15     58.93 o 
 -11   4   9     5429.64     5277.01     78.59 o 
 -10   4   9      228.90      224.33     28.52 o 
  -9   4   9      402.84      404.14     32.30 o 
  -8   4   9     1030.88     1119.19     40.65 o 
  -7   4   9      598.74      666.96     32.26 o 
  -6   4   9     1560.51     1632.43     39.36 o 
  -5   4   9    17293.77    16858.61    127.87 o 
  -4   4   9     3705.54     3743.25     53.06 o 
  -3   4   9       98.66      126.83     19.21 o 
  -2   4   9       62.06       59.70     17.32 o 
  -1   4   9      390.01      376.72     21.21 o 
   0   4   9      340.08      350.04     23.41 o 
   1   4   9     5873.44     5888.09     64.39 o 
   2   4   9       60.35       48.06     20.98 o 
   3   4   9     3322.19     3367.06     53.86 o 
   4   4   9    11755.87    11856.83    107.30 o 
   5   4   9     4194.81     3872.97     66.47 o 
   6   4   9       17.37       -0.22     23.96 o 
   7   4   9       99.81       59.33     29.02 o 
   8   4   9      201.46      227.94     39.64 o 
   9   4   9       15.68      -18.43     45.24 o 
  10   4   9        5.02       35.19     59.05 o 
  11   4   9       26.30       74.19     52.05 o 
  12   4   9     1359.55     1479.88    109.29 o 
  13   4   9       23.70        5.31     51.84 o 
  14   4   9     1216.03     1266.55    108.88 o 
  15   4   9        1.92       -1.39     54.44 o 
  16   4   9       62.76      120.77     64.86 o 
 -19   5   9       35.30       55.90     43.35 o 
 -18   5   9        0.85        3.64     39.65 o 
 -17   5   9       35.53       -9.07     37.87 o 
 -16   5   9      379.93      391.94     47.94 o 
 -15   5   9      722.51      763.29     47.54 o 
 -14   5   9      527.93      628.39     43.30 o 
 -13   5   9      166.98      151.95     32.79 o 
 -12   5   9     1452.41     1493.08     49.97 o 
 -11   5   9     5993.67     5434.36     79.09 o 
 -10   5   9        4.31      -21.16     23.96 o 
  -9   5   9      202.06      177.75     29.76 o 
  -8   5   9      149.56      160.97     26.30 o 
  -7   5   9      721.63      715.50     33.34 o 
  -6   5   9      757.46      857.15     34.79 o 
  -5   5   9     1285.10     1368.51     37.10 o 
  -4   5   9    16250.07    15776.07    123.27 o 
  -3   5   9      220.40      280.35     23.07 o 
  -2   5   9      213.20      306.27     22.35 o 
  -1   5   9      375.44      415.58     25.11 o 
   0   5   9     1118.76     1171.10     33.16 o 
   1   5   9     1410.11     1568.54     47.07 o 
   2   5   9      122.74      148.05     20.17 o 
   3   5   9      372.38      405.90     27.59 o 
   4   5   9     2613.09     2559.44     52.35 o 
   5   5   9    17730.54    17298.42    151.72 o 
   6   5   9       47.96       14.31     27.32 o 
   7   5   9       33.85       34.10     29.41 o 
   8   5   9      161.15      203.28     37.77 o 
   9   5   9       38.17       60.41     51.23 o 
  10   5   9        1.12       15.49     52.16 o 
  11   5   9        9.14       25.45     50.50 o 
  12   5   9      957.47     1263.28    156.04 o 
  13   5   9       48.66       82.67     57.17 o 
  14   5   9       87.84      115.13     63.73 o 
  15   5   9      922.42     1129.37    109.37 o 
  16   5   9       20.98       65.07     61.90 o 
 -19   6   9       78.23       60.35     46.07 o 
 -18   6   9       49.13       91.97     44.51 o 
 -17   6   9       19.15       66.54     41.79 o 
 -16   6   9      801.75      758.36     56.37 o 
 -15   6   9       18.57       17.44     33.10 o 
 -14   6   9       13.75        5.65     32.04 o 
 -13   6   9      945.18     1043.36     47.08 o 
 -12   6   9      131.10      307.45     35.38 o 
 -11   6   9    24647.10    23884.72    192.01 o 
 -10   6   9      495.59      509.49     35.36 o 
  -9   6   9      184.92      174.07     29.76 o 
  -8   6   9       33.33       25.50     24.20 o 
  -7   6   9       10.62      -21.51     22.26 o 
  -6   6   9     1904.54     1945.40     47.53 o 
  -5   6   9       13.17       28.21     21.55 o 
  -4   6   9       83.23      103.60     21.81 o 
  -3   6   9      262.79      279.92     24.24 o 
  -2   6   9    11722.43    11921.55    110.81 o 
  -1   6   9      273.66      248.85     25.36 o 
   0   6   9     1102.83     1244.63     34.75 o 
   1   6   9      587.46      491.48     26.36 o 
   2   6   9     2200.15     2256.05     44.19 o 
   3   6   9    31383.19    31176.76    227.86 o 
   4   6   9      229.04      257.79     24.93 o 
   5   6   9      215.46      161.89     26.09 o 
   6   6   9      982.98     1166.80     43.86 o 
   7   6   9      628.52      700.76     40.76 o 
   8   6   9      807.82      849.67     53.46 o 
   9   6   9       60.50       86.96     53.45 o 
  10   6   9     3467.62     3002.29    132.34 o 
  11   6   9      244.50      244.20     78.14 o 
  12   6   9        3.12       13.22     49.22 o 
  13   6   9     2409.99     2306.52    127.50 o 
  14   6   9       56.77       99.04     60.60 o 
  15   6   9      652.92      710.43     95.38 o 
  16   6   9      246.89      247.91     76.79 o 
 -18   7   9       27.83       -3.09     41.57 o 
 -17   7   9       52.84       42.24     39.51 o 
 -16   7   9       31.35       16.41     37.35 o 
 -15   7   9     3317.50     3022.61     85.68 o 
 -14   7   9      216.72      247.42     43.02 o 
 -13   7   9     2295.10     2048.70     66.38 o 
 -12   7   9     5194.38     4978.20     91.81 o 
 -11   7   9     6842.60     6386.56     89.59 o 
 -10   7   9        8.37        2.56     25.27 o 
  -9   7   9        8.08       46.42     27.33 o 
  -8   7   9     1785.12     1788.27     50.89 o 
  -7   7   9     1458.78     1493.60     45.79 o 
  -6   7   9     1015.14      981.04     41.02 o 
  -5   7   9        5.35       51.88     29.66 o 
  -4   7   9     1099.66     1249.10     39.48 o 
  -3   7   9      312.15      412.77     30.02 o 
  -2   7   9     2763.94     2749.41     58.88 o 
  -1   7   9       35.43       37.15     23.14 o 
   0   7   9     2331.03     2319.99     51.03 o 
   1   7   9        3.56       17.98     22.21 o 
   2   7   9     1653.79     1760.35     41.75 o 
   3   7   9     1789.76     1884.87     43.54 o 
   4   7   9      288.37      398.15     26.31 o 
   5   7   9     1397.39     1519.26     42.82 o 
   6   7   9      207.90      206.60     30.31 o 
   7   7   9     4912.56     4673.16     99.84 o 
   8   7   9     2522.34     2591.45    106.83 o 
   9   7   9     2776.30     2954.19    110.13 o 
  10   7   9      588.59      530.15    202.32 o 
  11   7   9      100.16      120.06     55.62 o 
  12   7   9      526.70      500.35     75.84 o 
  13   7   9      321.16      229.53     66.51 o 
  14   7   9      191.83      212.46     67.78 o 
  15   7   9      343.45      358.07    125.56 o 
  16   7   9        0.97       -5.08     97.29 o 
 -18   8   9      140.80      193.93     50.29 o 
 -17   8   9      266.00      247.89     52.17 o 
 -16   8   9       93.61       94.36     39.34 o 
 -15   8   9      192.80      146.57     41.54 o 
 -14   8   9     1565.17     1540.52     67.32 o 
 -13   8   9      101.65       53.56     35.95 o 
 -12   8   9     4551.10     4385.90     89.15 o 
 -11   8   9       65.47       68.56     34.18 o 
 -10   8   9      859.80      814.68     47.31 o 
  -9   8   9     1853.37     1782.46     52.55 o 
  -8   8   9      593.70      594.69     36.78 o 
  -7   8   9      961.29      988.34     41.36 o 
  -6   8   9      495.77      600.93     34.21 o 
  -5   8   9      177.25      232.68     27.67 o 
  -4   8   9      426.84      417.13     31.71 o 
  -3   8   9      241.28      361.65     31.51 o 
  -2   8   9      235.16      302.73     35.41 o 
  -1   8   9     4454.98     4305.77     69.09 o 
   0   8   9     5461.51     5590.46     78.65 o 
   1   8   9     1826.76     1716.61     47.92 o 
   2   8   9     1854.62     1842.36     48.40 o 
   3   8   9     2403.60     2222.61     52.17 o 
   4   8   9     1087.69     1165.78     39.31 o 
   5   8   9       64.47       96.24     24.98 o 
   6   8   9      216.37      151.57     53.29 o 
   7   8   9     3232.21     3135.93     88.10 o 
   8   8   9      239.46      181.87     48.95 o 
   9   8   9        0.83      -43.32     72.43 o 
  10   8   9       41.12      -95.54     50.35 o 
  11   8   9      155.47      229.97     62.10 o 
  12   8   9      227.15      263.77     65.02 o 
  13   8   9      148.18      138.73     60.25 o 
  14   8   9      308.16      404.32     79.06 o 
  15   8   9       70.08        7.30     56.76 o 
  16   8   9        0.09       28.26     58.41 o 
 -18   9   9        4.07       34.32     40.25 o 
 -17   9   9      470.90      502.11     59.09 o 
 -16   9   9        3.33       24.76     37.37 o 
 -15   9   9      432.75      384.58     49.55 o 
 -14   9   9      495.32      481.06     48.79 o 
 -13   9   9       78.23       55.87     33.26 o 
 -12   9   9    10335.83     9732.66    131.68 o 
 -11   9   9      106.89       79.15     34.27 o 
 -10   9   9     2162.01     2101.97     65.43 o 
  -9   9   9     1304.38     1377.47     69.51 o 
  -8   9   9      275.50      295.25     39.97 o 
  -7   9   9      138.16      140.40     36.97 o 
  -6   9   9     1681.83     1653.71     47.13 o 
  -5   9   9       98.39      100.94     27.86 o 
  -4   9   9      420.69      524.68     34.71 o 
  -3   9   9     2017.37     1918.71     51.34 o 
  -2   9   9     6649.76     6371.84     86.49 o 
  -1   9   9      651.28      645.08     37.00 o 
   0   9   9     4049.93     4197.93     70.25 o 
   1   9   9     2037.21     1965.13     51.25 o 
   2   9   9      107.96      123.56     28.06 o 
   3   9   9      647.26      723.06     37.22 o 
   4   9   9     6288.34     6189.79     76.85 o 
   5   9   9      473.34      537.48     43.79 o 
   6   9   9      845.80      900.44     59.72 o 
   7   9   9      225.88      205.07     44.65 o 
   8   9   9      774.31      722.37     63.46 o 
   9   9   9      123.30      129.12     49.21 o 
  10   9   9      353.50      371.60     59.99 o 
  11   9   9      997.27     1119.05    181.75 o 
  12   9   9        6.64      134.09     56.71 o 
  13   9   9      378.14      374.67     74.31 o 
  14   9   9      341.64      205.72    115.03 o 
  15   9   9       13.33       66.29     57.75 o 
 -18  10   9       37.14      -22.36     46.65 o 
 -17  10   9      320.94      319.56     53.81 o 
 -16  10   9      259.35      193.14     53.72 o 
 -15  10   9       34.39      -37.47     35.89 o 
 -14  10   9      115.69      114.05     48.51 o 
 -13  10   9      139.74      155.35     41.95 o 
 -12  10   9     1154.72     1184.39     75.20 o 
 -11  10   9       56.47       75.63     37.07 o 
 -10  10   9      121.78       93.01     35.99 o 
  -9  10   9        4.65      -55.84     35.82 o 
  -8  10   9      508.20      567.48     47.49 o 
  -7  10   9       51.27       66.13     39.78 o 
  -6  10   9      108.76      129.24     46.59 o 
  -5  10   9       78.61       66.87     27.89 o 
  -4  10   9      771.21      787.37     38.74 o 
  -3  10   9      749.67      812.80     39.98 o 
  -2  10   9     8350.73     8446.68    103.56 o 
  -1  10   9      107.17      131.09     28.05 o 
   0  10   9       17.83       60.17     26.32 o 
   1  10   9      796.74      911.28     41.63 o 
   2  10   9      555.88      593.65     36.93 o 
   3  10   9      216.64      227.21     30.43 o 
   4  10   9      185.65      210.02     35.06 o 
   5  10   9       28.04       70.41     36.80 o 
   6  10   9      286.22      288.69     47.96 o 
   7  10   9      122.77      166.45     69.62 o 
   8  10   9     1972.39     2055.36    143.65 o 
   9  10   9       55.84       99.65     46.53 o 
  10  10   9      909.51      823.05     75.83 o 
  11  10   9      238.39      269.44     67.42 o 
  12  10   9       80.19       48.31     53.62 o 
  13  10   9      130.27      201.13     63.16 o 
  14  10   9      153.12      209.45     69.03 o 
  15  10   9       10.44      166.71     64.87 o 
 -17  11   9       12.31       52.13     46.03 o 
 -16  11   9      778.94      889.13     70.25 o 
 -15  11   9      108.17       76.46     44.47 o 
 -14  11   9       98.76       46.36     37.84 o 
 -13  11   9        0.46      -29.22     36.44 o 
 -12  11   9     1752.52     1872.58     71.59 o 
 -11  11   9     1573.57     1730.33     69.76 o 
 -10  11   9        1.64       11.82     53.09 o 
  -9  11   9      535.15      727.20     68.05 o 
  -8  11   9     2018.45     1864.20     81.96 o 
  -7  11   9      120.98       98.08     49.16 o 
  -6  11   9     2081.13     1946.89     72.76 o 
  -5  11   9       24.77        0.49     37.92 o 
  -4  11   9       12.67        5.21     35.28 o 
  -3  11   9      386.75      374.00     34.22 o 
  -2  11   9      598.04      688.88     43.23 o 
  -1  11   9       14.72      -17.46     26.80 o 
   0  11   9       90.47      104.33     30.48 o 
   1  11   9     3298.58     3078.20     65.85 o 
   2  11   9     2009.18     2053.46     70.97 o 
   3  11   9      777.93      848.07     40.17 o 
   4  11   9        0.02       -6.85     31.66 o 
   5  11   9        3.77       15.89     34.94 o 
   6  11   9      273.33      321.59     48.96 o 
   7  11   9      761.17      813.90     60.73 o 
   8  11   9    10882.61    10193.42    175.36 o 
   9  11   9     1566.21     1798.41     84.93 o 
  10  11   9      574.55      540.35     70.49 o 
  11  11   9      249.40      299.56     65.57 o 
  12  11   9       33.59      121.85    104.09 o 
  13  11   9       57.04       51.01     60.58 o 
  14  11   9      118.09      -13.20     77.21 o 
  15  11   9      287.74      353.06    119.47 o 
 -17  12   9      333.19      370.29     65.45 o 
 -16  12   9      145.46      199.44     57.00 o 
 -15  12   9      528.15      559.41     67.67 o 
 -14  12   9      180.49       82.85     47.60 o 
 -13  12   9     1382.44     1462.78     90.52 o 
 -12  12   9       43.99       -0.23     40.45 o 
 -11  12   9     1368.14     1404.94     90.96 o 
 -10  12   9        8.47      -59.58     57.71 o 
  -9  12   9      239.06      189.77     67.38 o 
  -8  12   9      160.55      141.14     52.41 o 
  -7  12   9        1.87       39.43     49.86 o 
  -6  12   9      842.28      875.28     67.16 o 
  -5  12   9      541.41      575.05     52.54 o 
  -4  12   9        0.47      -44.65     39.11 o 
  -3  12   9      134.89       94.48     28.41 o 
  -2  12   9      780.39      808.08     42.19 o 
  -1  12   9      474.92      458.39     37.55 o 
   0  12   9      561.95      620.03     40.25 o 
   1  12   9        9.14       15.70     28.11 o 
   2  12   9      736.92      738.12     42.47 o 
   3  12   9       54.83        8.86     37.77 o 
   4  12   9        7.66      -20.69     33.90 o 
   5  12   9     1363.62     1504.80     66.31 o 
   6  12   9      287.51      369.56     68.66 o 
   7  12   9     1205.54     1175.41     68.09 o 
   8  12   9       85.85      101.79     45.84 o 
   9  12   9     3102.13     3073.97    104.12 o 
  10  12   9       45.39       79.71     81.04 o 
  11  12   9      399.43      431.65     72.91 o 
  12  12   9        9.96       98.52     55.45 o 
  13  12   9        0.24      142.94     91.35 o 
  14  12   9       22.04     -125.17     66.22 o 
 -16  13   9        0.75       -8.70     46.50 o 
 -15  13   9       14.85        8.19     47.07 o 
 -14  13   9       99.17       77.72     49.51 o 
 -13  13   9       14.94      -43.75     43.07 o 
 -12  13   9     1691.19     1905.68     82.58 o 
 -11  13   9      946.78      987.61     64.89 o 
 -10  13   9     1038.69     1022.37     74.57 o 
  -9  13   9      188.94      236.44     53.32 o 
  -8  13   9     7411.85     6802.96    141.46 o 
  -7  13   9      519.89      566.86     65.53 o 
  -6  13   9      328.22      456.71     59.06 o 
  -5  13   9     1717.03     1746.19     81.62 o 
  -4  13   9      632.25      667.77     56.60 o 
  -3  13   9     1947.87     2101.45     74.59 o 
  -2  13   9     1665.22     1628.11     54.96 o 
  -1  13   9      428.51      467.48     39.35 o 
   0  13   9      211.85      238.64     35.51 o 
   1  13   9     1946.97     1899.25     58.30 o 
   2  13   9     1740.27     1720.04     63.27 o 
   3  13   9      484.83      575.11     48.05 o 
   4  13   9       47.71       44.71     42.57 o 
   5  13   9      169.23      194.31     53.39 o 
   6  13   9       13.33      -12.78     37.94 o 
   7  13   9        0.80      -24.48     41.09 o 
   8  13   9       39.30      154.74     49.72 o 
   9  13   9      499.11      614.60     65.01 o 
  10  13   9       47.13       89.50     55.36 o 
  11  13   9      688.78      695.87     77.41 o 
  12  13   9      221.51       66.83     84.50 o 
  13  13   9      109.93      182.19     93.13 o 
  14  13   9       37.97       19.47     81.62 o 
 -16  14   9        0.88      -32.68     47.14 o 
 -15  14   9       14.83       10.17     50.60 o 
 -14  14   9      468.79      467.93     67.89 o 
 -13  14   9       10.35      -34.22     66.45 o 
 -12  14   9      230.94      203.16     49.51 o 
 -11  14   9      247.25      247.75     59.00 o 
 -10  14   9     4899.80     5183.44    130.51 o 
  -9  14   9      770.71      676.83     75.07 o 
  -8  14   9     1897.58     1705.86     86.96 o 
  -7  14   9      147.00      222.06     59.12 o 
  -6  14   9      420.60      447.92     62.51 o 
  -5  14   9      541.04      774.39     71.01 o 
  -4  14   9     1003.30     1118.43     75.55 o 
  -3  14   9     2639.57     2543.49     83.18 o 
  -2  14   9      278.19      284.13     48.86 o 
  -1  14   9       20.05       61.88     50.66 o 
   0  14   9      257.17      335.35     38.33 o 
   1  14   9       43.03       66.05     35.92 o 
   2  14   9     1476.43     1560.75     63.45 o 
   3  14   9        6.91       34.31     39.18 o 
   4  14   9     2255.82     2153.54     82.12 o 
   5  14   9     2345.72     2300.20     83.65 o 
   6  14   9      426.25      502.96     77.93 o 
   7  14   9      483.21      496.20     60.44 o 
   8  14   9      235.20      256.54     53.05 o 
   9  14   9      225.37      223.86    129.76 o 
  10  14   9      750.95      843.90     89.70 o 
  11  14   9      510.62      486.48     96.73 o 
  12  14   9      539.11      382.63    114.66 o 
  13  14   9       65.51       34.90     78.31 o 
 -15  15   9        0.96       18.86     55.18 o 
 -14  15   9       37.34       73.30     54.40 o 
 -13  15   9      173.67      157.51     55.64 o 
 -12  15   9      148.71      184.05     72.02 o 
 -11  15   9      223.61      217.03     58.86 o 
 -10  15   9     3543.62     3526.93    112.00 o 
  -9  15   9       12.55       20.48     52.60 o 
  -8  15   9      415.14      365.64     62.16 o 
  -7  15   9        0.01      -98.23     49.11 o 
  -6  15   9       45.82       55.85     54.81 o 
  -5  15   9        2.19       10.62     54.16 o 
  -4  15   9        3.10      -38.61     52.16 o 
  -3  15   9      326.06      323.76     52.87 o 
  -2  15   9     1184.53     1273.74     68.85 o 
  -1  15   9     3062.07     2942.07     88.66 o 
   0  15   9      644.87      545.19     65.64 o 
   1  15   9      730.75      706.25     53.28 o 
   2  15   9     3693.85     3569.88     86.59 o 
   3  15   9        0.04      -23.47     35.25 o 
   4  15   9     1123.22     1085.35     58.12 o 
   5  15   9     1541.70     1678.39     69.59 o 
   6  15   9     1388.92     1484.42     82.56 o 
   7  15   9       10.14      105.65     77.83 o 
   8  15   9       52.15       23.57    127.42 o 
   9  15   9      444.97      406.62     78.87 o 
  10  15   9      211.27      161.53     68.06 o 
  11  15   9     3925.18     3817.23    187.97 o 
  12  15   9        0.11      105.82     87.08 o 
 -14  16   9      529.84      474.12     69.98 o 
 -13  16   9      141.75       74.52     54.91 o 
 -12  16   9       32.15       -2.59     61.21 o 
 -11  16   9       44.70      168.76     68.87 o 
 -10  16   9       13.36       28.62     55.78 o 
  -9  16   9        1.70       -5.61     53.23 o 
  -8  16   9       32.36       31.49     53.18 o 
  -7  16   9      322.36      295.05     62.06 o 
  -6  16   9        4.85        7.46     52.93 o 
  -5  16   9       18.91      -70.39     49.84 o 
  -4  16   9       49.35        7.27     58.65 o 
  -3  16   9       16.03       23.33     51.31 o 
  -2  16   9      252.83      333.59     55.21 o 
  -1  16   9      225.02      146.66     66.78 o 
   0  16   9       59.22      115.29     55.65 o 
   1  16   9      500.19      581.11     67.86 o 
   2  16   9      537.72      545.86     48.06 o 
   3  16   9     1432.45     1419.72     62.27 o 
   4  16   9      152.37      180.97     41.12 o 
   5  16   9      131.47      121.46     56.55 o 
   6  16   9      848.58      839.04     97.91 o 
   7  16   9     2309.62     2161.31    119.61 o 
   8  16   9      117.78       81.56    115.33 o 
   9  16   9       72.67       50.40     63.20 o 
  10  16   9     2457.18     2599.27    322.26 o 
  11  16   9     1518.39     1404.81    135.64 o 
  12  16   9      123.44      219.44    103.37 o 
 -14  17   9       10.92       90.20     56.42 o 
 -13  17   9       82.30       83.41     71.07 o 
 -12  17   9       26.18     -120.67     61.81 o 
 -11  17   9       61.06      148.11     71.74 o 
 -10  17   9      313.11      284.90    107.98 o 
  -9  17   9     2359.90     2319.36    100.82 o 
  -8  17   9      881.91      854.13     76.45 o 
  -7  17   9        2.37      -51.78     52.85 o 
  -6  17   9       46.15       73.34     66.04 o 
  -5  17   9      686.01      634.82     68.28 o 
  -4  17   9       85.79       99.52     57.38 o 
  -3  17   9      387.38      384.78     59.75 o 
  -2  17   9      752.89      711.82     68.51 o 
  -1  17   9       30.86      117.73     53.12 o 
   0  17   9      417.07      434.90     63.10 o 
   1  17   9      197.19      202.94     68.96 o 
   2  17   9       31.73        8.83     62.45 o 
   3  17   9     1269.33     1291.45     61.76 o 
   4  17   9       45.97       46.00     37.84 o 
   5  17   9      258.44      328.60     90.42 o 
   6  17   9      115.30      185.62    193.03 o 
   7  17   9      162.72      149.80     62.74 o 
   8  17   9       28.43       48.14     59.27 o 
   9  17   9      295.02      273.78    159.69 o 
  10  17   9     1855.93     1943.01    298.12 o 
  11  17   9        0.35       56.28    151.65 o 
 -13  18   9        5.19      -71.64     66.75 o 
 -12  18   9        0.05      -15.76     67.05 o 
 -11  18   9       74.19       90.34     72.83 o 
 -10  18   9      101.63      148.27     72.29 o 
  -9  18   9       80.29      -26.91     64.95 o 
  -8  18   9       67.71       28.21     62.49 o 
  -7  18   9      174.43      161.54     61.20 o 
  -6  18   9      321.33      310.55     63.54 o 
  -5  18   9      430.25      403.34     65.16 o 
  -4  18   9       96.07       84.47     55.41 o 
  -3  18   9      780.50      803.21     74.41 o 
  -2  18   9       26.45       65.41     57.95 o 
  -1  18   9     3418.25     3212.63    109.74 o 
   0  18   9      103.75       43.79     54.81 o 
   1  18   9       39.66      142.83     52.94 o 
   2  18   9      167.16      201.54     65.41 o 
   3  18   9      362.54      353.44     64.78 o 
   4  18   9      388.44      415.65     58.74 o 
   5  18   9      185.34      343.89     62.90 o 
   6  18   9      170.03       52.01    197.64 o 
   7  18   9       49.79       86.80     68.31 o 
   8  18   9      305.33      235.52     97.69 o 
   9  18   9      197.52      215.35     71.39 o 
  10  18   9       17.73       92.84    123.28 o 
 -12  19   9      421.72      473.55     89.15 o 
 -11  19   9      159.20      216.36     81.90 o 
 -10  19   9      917.56      951.19     99.18 o 
  -9  19   9      415.12      347.71     82.52 o 
  -8  19   9      184.26      336.66     77.82 o 
  -7  19   9       99.50      146.94     60.23 o 
  -6  19   9      437.11      514.45     69.81 o 
  -5  19   9       41.17       77.45     56.47 o 
  -4  19   9      267.08      193.16     60.18 o 
  -3  19   9       84.44       59.11     56.75 o 
  -2  19   9      928.19      893.57     76.96 o 
  -1  19   9      300.43      537.57     70.33 o 
   0  19   9     1595.39     1584.69     94.04 o 
   1  19   9      133.01      175.35     61.44 o 
   2  19   9      198.67      179.45     54.71 o 
   3  19   9       51.57       21.47     78.56 o 
   4  19   9        8.80      -61.37     74.42 o 
   5  19   9       13.85       63.86     53.32 o 
   6  19   9       12.45       -2.15    121.22 o 
   7  19   9       42.01       78.67     63.59 o 
   8  19   9       38.05      155.47    112.90 o 
   9  19   9       11.66       54.89     63.22 o 
 -11  20   9       48.97       36.97    109.05 o 
 -10  20   9       45.10      118.56     72.09 o 
  -9  20   9      119.29      124.80     73.33 o 
  -8  20   9       28.84       46.20     77.11 o 
  -7  20   9       19.58     -105.65     77.37 o 
  -6  20   9       79.43      115.79     61.62 o 
  -5  20   9       24.59       43.13     60.13 o 
  -4  20   9      262.50      255.16     65.54 o 
  -3  20   9      110.68      166.24     62.80 o 
  -2  20   9      589.02      624.78    102.03 o 
  -1  20   9       64.97      112.45     62.80 o 
   0  20   9      517.61      596.72     78.66 o 
   1  20   9      801.52      836.57    129.52 o 
   2  20   9      574.65      518.05     93.87 o 
   3  20   9        1.58      -55.45     70.07 o 
   4  20   9       77.47       69.48     80.34 o 
   5  20   9       49.01      214.87    163.23 o 
   6  20   9        4.12      -16.31    167.31 o 
   7  20   9       27.44        9.41     56.11 o 
   8  20   9     1766.21     1787.93    268.92 o 
  -9  21   9       70.36       91.41     77.25 o 
  -8  21   9      669.87      756.09    116.32 o 
  -7  21   9       19.06      -98.30     64.25 o 
  -6  21   9        0.09       70.58     71.90 o 
  -5  21   9       59.58       11.40     83.44 o 
  -4  21   9      200.88      222.56     78.64 o 
  -3  21   9        1.04      -59.70     65.04 o 
  -2  21   9        0.15      -17.42     66.08 o 
  -1  21   9      385.06      360.00     73.10 o 
   0  21   9      910.69      835.37    106.36 o 
   1  21   9      135.87      140.32     85.93 o 
   2  21   9        2.50       81.12    110.03 o 
   3  21   9      491.34      530.28    152.47 o 
   4  21   9       38.33      178.63    133.50 o 
   5  21   9       65.27      237.92    136.99 o 
   6  21   9       10.57      136.61    253.23 o 
  -7  22   9       92.85      101.14     76.85 o 
  -6  22   9      111.96        1.31     71.97 o 
  -5  22   9        5.18      -32.13     92.43 o 
  -4  22   9      104.24       15.44     70.67 o 
  -3  22   9       32.48       18.55     65.63 o 
  -2  22   9       57.10      -22.30     86.75 o 
  -1  22   9      139.34       84.30     89.52 o 
   0  22   9      683.42      689.66    105.05 o 
   1  22   9      655.77      642.82    107.80 o 
   2  22   9      197.34      190.96     89.64 o 
   3  22   9       19.50       -7.07    106.57 o 
   4  22   9        0.11      151.33     97.66 o 
   5  22   9       52.01       28.66    136.49 o 
  -5  23   9       12.19       64.14     75.82 o 
  -4  23   9        0.46        4.27     68.67 o 
  -3  23   9       73.99      -55.26     82.29 o 
  -2  23   9        0.10      -69.04     84.31 o 
  -1  23   9      291.52      241.93     97.40 o 
   0  23   9      676.32      615.54    107.38 o 
   1  23   9       37.51       83.60     92.07 o 
   2  23   9     1373.32     1557.76    234.94 o 
 -19   0  10      663.37      752.75     73.88 o 
 -18   0  10      228.22      268.59     76.23 o 
 -17   0  10      153.16      109.75     45.60 o 
 -16   0  10       31.23      -26.90     41.52 o 
 -15   0  10      860.40      861.51     60.86 o 
 -14   0  10     1186.71     1261.99     67.08 o 
 -13   0  10     2779.14     2974.98    136.83 o 
 -12   0  10    15929.86    14780.26    219.14 o 
 -11   0  10     2085.25     2198.71     85.92 o 
 -10   0  10      198.66      250.03     46.43 o 
  -9   0  10      395.28      326.68     48.61 o 
  -8   0  10       18.27        7.19     32.19 o 
  -7   0  10     3583.02     3472.94     87.62 o 
  -6   0  10      331.13      369.61     40.51 o 
  -5   0  10     9561.18     9737.01    128.37 o 
  -4   0  10    18912.25    19337.63    196.25 o 
  -3   0  10      898.12     1255.07     49.16 o 
  -2   0  10      671.93      745.95     38.44 o 
  -1   0  10       43.94       20.49     22.41 o 
   0   0  10     5184.14     4839.94     71.36 o 
   1   0  10       96.74       62.44     21.64 o 
   2   0  10    17065.36    17130.76    189.86 o 
   3   0  10      234.03      264.88     33.96 o 
   4   0  10       99.73      118.75     64.61 o 
   5   0  10      157.97      187.59     44.02 o 
   6   0  10     1732.12     1524.86     78.52 o 
   7   0  10      145.98      114.31     49.01 o 
   8   0  10      823.07      752.51     66.80 o 
   9   0  10      557.60      567.32    105.82 o 
  10   0  10        2.04       28.04     76.98 o 
  11   0  10     2482.59     2530.05    182.67 o 
  12   0  10      919.35      830.15    130.16 o 
  13   0  10     1384.87     1226.84    153.35 o 
  14   0  10      545.97      473.10    119.66 o 
  15   0  10     1280.00     1143.93    157.28 o 
  16   0  10     2680.72     2559.40    213.45 o 
 -19   1  10      275.43      297.53     42.91 o 
 -18   1  10      937.88     1006.58     55.67 o 
 -17   1  10      177.09      154.42     35.17 o 
 -16   1  10        2.82      -13.95     28.92 o 
 -15   1  10      415.55      375.77     35.62 o 
 -14   1  10      732.74      781.85     44.90 o 
 -13   1  10      144.04      244.75     35.85 o 
 -12   1  10     5042.22     4980.10     88.33 o 
 -11   1  10     5504.24     5237.41    117.50 o 
 -10   1  10      256.14      202.94     34.36 o 
  -9   1  10       10.47       32.45     27.38 o 
  -8   1  10      440.74      484.85     34.24 o 
  -7   1  10      714.32      824.59     36.85 o 
  -6   1  10      661.97      705.49     34.14 o 
  -5   1  10     1429.37     1341.70     36.56 o 
  -4   1  10    30046.38    30643.44    194.91 o 
  -3   1  10      482.31      440.53     25.04 o 
  -2   1  10     4290.56     4259.02     51.92 o 
  -1   1  10     1632.72     1490.80     35.71 o 
   0   1  10     2297.62     2159.20     37.03 o 
   1   1  10     6401.20     6148.23     56.20 o 
   2   1  10      134.59      125.22     22.66 o 
   3   1  10     1338.29     1250.25     40.71 o 
   4   1  10      399.23      507.76     30.67 o 
   5   1  10     1208.14     1400.96     50.91 o 
   6   1  10     3196.74     3186.17    110.18 o 
   7   1  10     3616.72     3623.52     78.08 o 
   8   1  10      322.05      342.46     48.20 o 
   9   1  10      653.03      574.99     63.61 o 
  10   1  10      230.54      171.66     63.00 o 
  11   1  10      107.53      139.18     60.13 o 
  12   1  10      101.26       80.04     56.93 o 
  13   1  10       32.93       65.03     58.75 o 
  14   1  10       37.65      124.87     62.14 o 
  15   1  10      176.42       78.25     65.72 o 
  16   1  10      423.49      444.42     97.10 o 
 -19   2  10      373.17      358.71     48.24 o 
 -18   2  10      655.34      539.32     45.50 o 
 -17   2  10       25.73        0.08     30.76 o 
 -16   2  10      241.75      233.27     36.14 o 
 -15   2  10       24.60        8.47     29.55 o 
 -14   2  10      276.57      257.31     42.73 o 
 -13   2  10      172.99      288.59     35.87 o 
 -12   2  10     1057.35     1122.23     52.74 o 
 -11   2  10     2938.41     2787.94     66.70 o 
 -10   2  10      926.05      969.84     44.93 o 
  -9   2  10       21.84      -16.23     25.51 o 
  -8   2  10        1.44      -40.83     21.16 o 
  -7   2  10      713.56      763.14     36.15 o 
  -6   2  10       36.90       42.55     22.65 o 
  -5   2  10      181.07      172.98     21.77 o 
  -4   2  10      100.90      156.00     20.36 o 
  -3   2  10      554.11      639.25     26.03 o 
  -2   2  10     2119.74     2210.66     39.44 o 
  -1   2  10     1724.36     1767.67     35.62 o 
   0   2  10     1741.73     1675.10     33.77 o 
   1   2  10     5690.32     5841.10     57.95 o 
   2   2  10     2663.22     2637.64     45.05 o 
   3   2  10    10044.86    10146.02    105.04 o 
   4   2  10     1403.48     1159.58     40.59 o 
   5   2  10     1533.43     1760.47     48.92 o 
   6   2  10     2113.82     2138.33     52.88 o 
   7   2  10     4602.77     4759.25     94.89 o 
   8   2  10      897.97      952.87     61.23 o 
   9   2  10       49.08       85.12     46.85 o 
  10   2  10     1053.76      913.47    133.77 o 
  11   2  10      599.30      440.00     74.81 o 
  12   2  10      424.33      476.39     76.52 o 
  13   2  10      110.71       75.32     58.74 o 
  14   2  10       52.14       83.18     62.13 o 
  15   2  10        0.64      -52.46     79.11 o 
  16   2  10       86.31       89.57     63.39 o 
 -19   3  10       39.11       76.56     47.62 o 
 -18   3  10       50.17        7.37     31.95 o 
 -17   3  10        3.46        3.50     28.11 o 
 -16   3  10      149.97       95.79     34.93 o 
 -15   3  10      278.79      290.49     38.75 o 
 -14   3  10      311.17      268.52     35.52 o 
 -13   3  10      507.92      479.26     39.38 o 
 -12   3  10     4475.05     4232.38     83.23 o 
 -11   3  10     9730.73     9379.24    116.58 o 
 -10   3  10      378.85      415.33     37.67 o 
  -9   3  10      410.68      385.81     34.46 o 
  -8   3  10      210.17      173.44     28.01 o 
  -7   3  10     3310.11     3404.64     60.02 o 
  -6   3  10      308.48      327.07     27.71 o 
  -5   3  10     4750.48     4734.24     62.22 o 
  -4   3  10     4028.64     4135.62     54.95 o 
  -3   3  10     4018.01     4015.88     52.69 o 
  -2   3  10      342.73      368.19     23.35 o 
  -1   3  10      238.14      287.12     20.78 o 
   0   3  10     1154.84     1436.41     32.30 o 
   1   3  10      656.52      650.21     25.69 o 
   2   3  10        0.26      -27.77     20.64 o 
   3   3  10     2649.77     2819.63     62.19 o 
   4   3  10     3747.97     3861.08     68.04 o 
   5   3  10    14270.27    14209.51    142.48 o 
   6   3  10     1379.73     1480.38     51.64 o 
   7   3  10       11.44       -1.01     31.85 o 
   8   3  10       13.16      -47.86     36.61 o 
   9   3  10        0.12      -50.13     46.70 o 
  10   3  10       66.72       82.07     56.01 o 
  11   3  10      200.70      218.71     65.51 o 
  12   3  10       29.63      106.14     58.01 o 
  13   3  10     2001.94     2115.57    132.23 o 
  14   3  10        4.30      -32.87     53.52 o 
  15   3  10      990.65     1167.48    210.10 o 
  16   3  10       10.97      -43.34     89.77 o 
 -19   4  10       63.68       -1.62     46.44 o 
 -18   4  10       42.53       69.67     51.57 o 
 -17   4  10        7.89       20.80     38.55 o 
 -16   4  10        7.94       11.56     33.19 o 
 -15   4  10      279.88      205.79     36.39 o 
 -14   4  10     3265.66     3409.59     70.59 o 
 -13   4  10        5.02       26.94     29.61 o 
 -12   4  10     1217.28     1398.67     50.55 o 
 -11   4  10      870.94      820.25     45.42 o 
 -10   4  10        8.21       25.57     27.01 o 
  -9   4  10     2257.75     2091.46     53.62 o 
  -8   4  10      189.95      147.72     29.52 o 
  -7   4  10       56.55       57.03     24.86 o 
  -6   4  10      381.96      450.33     30.10 o 
  -5   4  10      195.07      167.75     23.66 o 
  -4   4  10    10590.08    10962.39     93.09 o 
  -3   4  10      525.52      473.21     26.17 o 
  -2   4  10     1167.73     1281.29     32.93 o 
  -1   4  10      337.32      424.60     23.72 o 
   0   4  10     1825.39     1904.14     40.80 o 
   1   4  10       37.87       85.38     19.60 o 
   2   4  10     3011.42     3122.35     53.97 o 
   3   4  10     1322.46     1348.10     41.37 o 
   4   4  10     8312.55     8256.27     94.31 o 
   5   4  10     1284.62     1220.07     44.09 o 
   6   4  10      148.84      232.30     33.61 o 
   7   4  10      382.32      334.16     35.85 o 
   8   4  10      182.68      202.17     44.24 o 
   9   4  10      332.63      429.20     88.02 o 
  10   4  10      638.38      767.59     84.70 o 
  11   4  10      248.80      234.98     62.01 o 
  12   4  10        0.27     -105.19     70.39 o 
  13   4  10        3.38       71.52     58.35 o 
  14   4  10      966.48     1041.26    163.62 o 
  15   4  10      251.10      427.79     82.34 o 
  16   4  10       13.93       46.12     60.57 o 
 -19   5  10        0.52       31.66     50.52 o 
 -18   5  10        0.06      -48.89     39.63 o 
 -17   5  10      175.77      120.24     45.47 o 
 -16   5  10       76.21       13.38     37.78 o 
 -15   5  10       45.76       94.19     33.37 o 
 -14   5  10        2.36       14.52     29.21 o 
 -13   5  10      606.98      766.34     43.20 o 
 -12   5  10        2.23       25.37     29.26 o 
 -11   5  10      304.24      335.59     38.39 o 
 -10   5  10     3559.72     3438.72     68.68 o 
  -9   5  10      133.38       88.95     28.78 o 
  -8   5  10     1159.75     1028.53     41.67 o 
  -7   5  10        0.03      -25.61     21.61 o 
  -6   5  10     5653.74     5812.24     82.32 o 
  -5   5  10       12.69       16.91     21.44 o 
  -4   5  10      498.48      573.22     30.50 o 
  -3   5  10     9540.67     9038.68     86.07 o 
  -2   5  10      215.10      182.21     21.75 o 
  -1   5  10      358.42      416.45     26.66 o 
   0   5  10      351.60      369.51     25.59 o 
   1   5  10      320.01      295.48     24.74 o 
   2   5  10      582.91      582.06     29.12 o 
   3   5  10       14.89       40.48     24.58 o 
   4   5  10     2311.93     2252.76     53.35 o 
   5   5  10       77.80       87.05     27.31 o 
   6   5  10      235.25      208.23     31.02 o 
   7   5  10      176.79      173.32     36.84 o 
   8   5  10      404.77      304.33    132.69 o 
   9   5  10      443.46      469.24     72.28 o 
  10   5  10       89.72      100.53     55.98 o 
  11   5  10      457.77      616.28     81.22 o 
  12   5  10      383.31      309.75     72.01 o 
  13   5  10      435.43      423.59     79.16 o 
  14   5  10      884.38      913.21    101.43 o 
  15   5  10       14.26       38.68     66.18 o 
  16   5  10        6.15       21.28     67.52 o 
 -18   6  10        0.13       11.08     40.95 o 
 -17   6  10        0.38        4.88     39.38 o 
 -16   6  10       47.85       24.64     37.10 o 
 -15   6  10        6.42       65.88     37.75 o 
 -14   6  10      730.22      723.12     53.60 o 
 -13   6  10      106.10      118.88     33.28 o 
 -12   6  10      400.78      468.13     37.13 o 
 -11   6  10     1604.62     1601.08     55.66 o 
 -10   6  10     1763.55     1734.46     54.42 o 
  -9   6  10       56.18       93.22     29.32 o 
  -8   6  10        4.33       42.74     25.36 o 
  -7   6  10     1908.15     1843.51     61.38 o 
  -6   6  10       15.62        8.70     23.17 o 
  -5   6  10     4360.65     4243.82     67.34 o 
  -4   6  10     3548.95     3404.41     59.42 o 
  -3   6  10      189.78      206.97     31.79 o 
  -2   6  10      112.35       70.48     24.56 o 
  -1   6  10       36.22       64.04     21.49 o 
   0   6  10       82.41       76.95     22.18 o 
   1   6  10      989.63     1132.86     36.24 o 
   2   6  10      236.21      258.65     24.82 o 
   3   6  10     2245.60     2309.05     46.92 o 
   4   6  10       21.91       16.64     23.94 o 
   5   6  10      205.56      260.46     30.17 o 
   6   6  10        0.53       42.60     26.81 o 
   7   6  10      435.71      441.30     47.42 o 
   8   6  10      111.03       64.72     44.96 o 
   9   6  10     1702.81     1670.67    108.25 o 
  10   6  10      224.28      261.51    118.87 o 
  11   6  10      550.59      503.90     76.51 o 
  12   6  10        0.12      -29.76     45.43 o 
  13   6  10     1735.49     1807.07    122.74 o 
  14   6  10      416.93      308.83     75.90 o 
  15   6  10      371.95      328.49    171.05 o 
  16   6  10       32.43      -39.42     69.73 o 
 -18   7  10        0.09       28.34     42.83 o 
 -17   7  10      121.76       70.00     41.36 o 
 -16   7  10        0.30       -9.13     35.37 o 
 -15   7  10      268.31      287.10     46.01 o 
 -14   7  10      717.69      630.80     52.43 o 
 -13   7  10      203.89      240.52     39.04 o 
 -12   7  10     1284.03     1489.99     60.51 o 
 -11   7  10     2301.10     2161.25     64.04 o 
 -10   7  10      960.42      989.47     46.96 o 
  -9   7  10     1917.25     1958.39     58.55 o 
  -8   7  10       43.44       44.88     28.21 o 
  -7   7  10       45.95       57.96     27.67 o 
  -6   7  10     1636.14     1563.25     47.93 o 
  -5   7  10     2432.43     2461.49     66.00 o 
  -4   7  10     3759.65     3962.52     65.85 o 
  -3   7  10      164.66      160.40     27.90 o 
  -2   7  10      613.35      704.54     36.40 o 
  -1   7  10     1435.78     1504.36     46.48 o 
   0   7  10      390.47      458.61     32.23 o 
   1   7  10     1478.71     1403.68     40.79 o 
   2   7  10     1219.03     1240.51     39.34 o 
   3   7  10     2874.71     3077.34     58.68 o 
   4   7  10     1541.81     1576.38     38.99 o 
   5   7  10      244.47      277.85     30.23 o 
   6   7  10       55.16       28.71     25.81 o 
   7   7  10      425.27      474.91     50.14 o 
   8   7  10     1036.25      973.73     68.43 o 
   9   7  10       81.65       56.72     53.85 o 
  10   7  10       20.07       47.94     54.62 o 
  11   7  10        3.63       33.49     49.46 o 
  12   7  10      290.59      328.45     71.31 o 
  13   7  10      117.36      135.88     62.49 o 
  14   7  10      124.98       28.95     56.06 o 
  15   7  10       53.84      162.60     69.99 o 
 -18   8  10        0.04      -12.32     44.01 o 
 -17   8  10       10.27       49.30     46.86 o 
 -16   8  10        8.43       39.36     38.73 o 
 -15   8  10      649.67      590.67     53.16 o 
 -14   8  10      107.00       98.39     39.24 o 
 -13   8  10     1844.37     1905.56     65.90 o 
 -12   8  10      575.76      692.59     51.85 o 
 -11   8  10     7161.21     7050.08    165.14 o 
 -10   8  10      320.63      261.26     43.17 o 
  -9   8  10      930.34     1038.71     47.27 o 
  -8   8  10      865.48      873.43     42.66 o 
  -7   8  10      461.27      490.55     35.49 o 
  -6   8  10        4.28       27.79     26.07 o 
  -5   8  10     1312.65     1458.81     46.07 o 
  -4   8  10      955.86     1023.82     43.42 o 
  -3   8  10      277.29      309.71     31.79 o 
  -2   8  10      322.13      375.76     33.74 o 
  -1   8  10       21.25       40.85     25.37 o 
   0   8  10      329.29      371.37     32.53 o 
   1   8  10     1161.30     1199.75     44.58 o 
   2   8  10      206.66      247.11     30.48 o 
   3   8  10     4019.97     4131.14     74.36 o 
   4   8  10       25.66       65.33     25.82 o 
   5   8  10       87.60      164.60     26.78 o 
   6   8  10      288.47      380.96     48.21 o 
   7   8  10     1115.77     1175.63     77.83 o 
   8   8  10     3223.26     3119.37    101.08 o 
   9   8  10      739.44      705.33     81.91 o 
  10   8  10      591.50      647.23    120.35 o 
  11   8  10       35.11        7.04     82.06 o 
  12   8  10      310.31      276.25     79.69 o 
  13   8  10      365.30      242.75     71.90 o 
  14   8  10       75.43      192.39     68.34 o 
  15   8  10       90.59       75.72     59.51 o 
 -18   9  10      167.30      270.18     57.02 o 
 -17   9  10       71.22       57.93     44.71 o 
 -16   9  10      688.14      699.71     65.30 o 
 -15   9  10        7.24       -4.13     37.51 o 
 -14   9  10      619.42      582.48     53.74 o 
 -13   9  10      139.38       94.45     39.40 o 
 -12   9  10      504.31      545.58     46.92 o 
 -11   9  10      396.51      525.07     52.15 o 
 -10   9  10        4.63      -55.48     37.22 o 
  -9   9  10      545.45      525.96     48.39 o 
  -8   9  10      155.74      186.37     38.32 o 
  -7   9  10       30.00       64.55     27.70 o 
  -6   9  10      113.22       93.73     28.05 o 
  -5   9  10     3403.67     3231.59     67.37 o 
  -4   9  10        6.38      -31.82     25.95 o 
  -3   9  10     1504.79     1667.74     51.65 o 
  -2   9  10     2425.12     2454.20     59.19 o 
  -1   9  10      942.33      940.70     42.18 o 
   0   9  10       25.57       27.10     26.17 o 
   1   9  10      743.02      834.11     41.13 o 
   2   9  10      477.79      539.53     37.31 o 
   3   9  10     4095.20     4034.55     71.39 o 
   4   9  10      210.10      283.60     30.55 o 
   5   9  10     1842.49     1726.58     72.77 o 
   6   9  10        9.35       -5.10     40.49 o 
   7   9  10       15.03       -1.30     41.18 o 
   8   9  10      282.50      396.50     50.34 o 
   9   9  10       51.77       21.89    111.18 o 
  10   9  10      375.22      474.19     76.43 o 
  11   9  10      334.12      286.60    112.36 o 
  12   9  10      515.18      512.56    125.88 o 
  13   9  10        2.88      -39.42     62.01 o 
  14   9  10       73.28       91.44    113.14 o 
  15   9  10      218.31      215.42     83.90 o 
 -17  10  10      117.85      153.73     51.24 o 
 -16  10  10       32.38       69.45     50.62 o 
 -15  10  10      355.30      344.71     48.57 o 
 -14  10  10      184.24      140.59     42.97 o 
 -13  10  10        2.03       -1.66     35.99 o 
 -12  10  10       28.33       59.97     41.40 o 
 -11  10  10     2468.98     2489.39     79.55 o 
 -10  10  10      756.64      746.86     55.69 o 
  -9  10  10      408.21      481.56     51.99 o 
  -8  10  10      137.97      199.74     42.83 o 
  -7  10  10      519.29      583.75     51.78 o 
  -6  10  10     1129.51      963.83     58.47 o 
  -5  10  10     1704.36     1699.86     53.82 o 
  -4  10  10     1243.98     1319.23     57.12 o 
  -3  10  10     1524.65     1611.47     52.54 o 
  -2  10  10        0.00      -18.58     26.72 o 
  -1  10  10      192.92      159.71     31.29 o 
   0  10  10      748.69      758.87     48.43 o 
   1  10  10        3.64      -18.78     28.09 o 
   2  10  10      523.04      527.31     40.82 o 
   3  10  10       61.33       53.40     30.02 o 
   4  10  10      224.14      232.04     48.24 o 
   5  10  10      269.65      326.50     49.79 o 
   6  10  10      106.36      108.90     43.38 o 
   7  10  10     1112.53     1123.24     66.88 o 
   8  10  10       92.89      150.86     47.56 o 
   9  10  10       30.97       64.58     48.29 o 
  10  10  10      128.10      120.53     86.71 o 
  11  10  10       91.56      170.00     61.42 o 
  12  10  10      746.58      565.02     82.36 o 
  13  10  10      585.30      569.26     87.44 o 
  14  10  10      246.75       70.47     63.41 o 
 -17  11  10       85.08      130.61     51.57 o 
 -16  11  10       38.47       80.72     46.76 o 
 -15  11  10      206.28      208.16     47.78 o 
 -14  11  10        2.93       37.43     36.62 o 
 -13  11  10        9.50       23.21     37.19 o 
 -12  11  10       23.36       -0.67     41.93 o 
 -11  11  10      401.49      492.26     50.57 o 
 -10  11  10       76.87       15.29     40.19 o 
  -9  11  10     2577.30     2520.32     86.71 o 
  -8  11  10     1725.61     1557.44     72.18 o 
  -7  11  10      103.65      161.34     52.88 o 
  -6  11  10       46.75       56.41     41.94 o 
  -5  11  10        1.02      -33.86     37.73 o 
  -4  11  10       19.86       57.69     36.53 o 
  -3  11  10      119.10      166.38     34.45 o 
  -2  11  10      114.66      126.68     31.69 o 
  -1  11  10      349.43      381.01     50.83 o 
   0  11  10       42.53       20.53     29.48 o 
   1  11  10     1293.38     1275.39     53.79 o 
   2  11  10      769.42      801.62     57.60 o 
   3  11  10      681.67      597.81     45.37 o 
   4  11  10      274.35      290.05     41.06 o 
   5  11  10      315.67      271.15     48.65 o 
   6  11  10      111.09      107.53     45.23 o 
   7  11  10     1193.53     1233.56     68.66 o 
   8  11  10      366.55      475.27     87.15 o 
   9  11  10        5.78       65.06     48.86 o 
  10  11  10     1051.95      961.49     93.55 o 
  11  11  10      525.89      512.75     78.92 o 
  12  11  10      120.29      179.49     62.31 o 
  13  11  10       61.36      142.45     65.46 o 
  14  11  10       39.00      156.62    123.15 o 
 -16  12  10       50.74       -4.60     45.70 o 
 -15  12  10        3.10      -29.77     41.13 o 
 -14  12  10      248.57      241.30     45.99 o 
 -13  12  10      339.48      333.05     51.53 o 
 -12  12  10      170.93      137.26     56.56 o 
 -11  12  10      488.24      344.68     54.14 o 
 -10  12  10        3.10       50.88     44.99 o 
  -9  12  10        0.62       62.44     46.24 o 
  -8  12  10     1139.69     1225.02     68.32 o 
  -7  12  10      206.96      248.00     50.88 o 
  -6  12  10     5366.22     5179.16    108.55 o 
  -5  12  10     2338.73     2256.59     79.05 o 
  -4  12  10      223.67      220.28     46.07 o 
  -3  12  10      724.79      779.22     43.22 o 
  -2  12  10       63.33       43.84     33.03 o 
  -1  12  10      210.51      209.64     33.65 o 
   0  12  10      427.10      501.72     39.97 o 
   1  12  10      143.87      125.66     33.31 o 
   2  12  10       29.51       24.20     35.04 o 
   3  12  10      218.01      234.07     41.39 o 
   4  12  10       46.67       -5.07     35.25 o 
   5  12  10       21.89       62.15     48.47 o 
   6  12  10      854.75      945.28     73.93 o 
   7  12  10      306.01      390.98     51.50 o 
   8  12  10     1046.88     1048.81     73.29 o 
   9  12  10       97.73      164.21     52.24 o 
  10  12  10     1448.60     1541.87    143.78 o 
  11  12  10     1534.86     1728.15    117.72 o 
  12  12  10        1.22       51.74     56.94 o 
  13  12  10      760.91      621.39    132.28 o 
  14  12  10      271.78      237.13    111.71 o 
 -16  13  10       45.47       -4.65     48.95 o 
 -15  13  10      323.52      349.93     65.35 o 
 -14  13  10      155.59      182.85     53.91 o 
 -13  13  10      137.65       94.56     56.41 o 
 -12  13  10      583.30      480.79     87.92 o 
 -11  13  10      399.32      324.93     60.80 o 
 -10  13  10      548.14      560.51     58.54 o 
  -9  13  10     6841.45     6872.17    131.37 o 
  -8  13  10     2084.95     2116.42     81.93 o 
  -7  13  10      722.69      673.36     61.41 o 
  -6  13  10     7597.55     7215.62    130.72 o 
  -5  13  10      364.71      427.63     56.47 o 
  -4  13  10       28.72      -33.22     43.39 o 
  -3  13  10      143.62      132.41     46.58 o 
  -2  13  10      191.44      233.94     46.93 o 
  -1  13  10        3.37      -37.45     30.13 o 
   0  13  10     1491.56     1552.52     77.10 o 
   1  13  10     1256.91     1282.34     61.00 o 
   2  13  10      313.92      296.37     44.93 o 
   3  13  10     1364.11     1396.31     60.49 o 
   4  13  10      842.36     1025.23     59.98 o 
   5  13  10       62.76       78.82     68.14 o 
   6  13  10        5.82        6.34     40.50 o 
   7  13  10      533.84      575.82     62.11 o 
   8  13  10     1290.38     1394.26    144.91 o 
   9  13  10       15.56       58.37     48.72 o 
  10  13  10     2070.60     2005.41    107.92 o 
  11  13  10       26.37       54.25     54.39 o 
  12  13  10      357.19      361.72    112.55 o 
  13  13  10      521.87      376.53    117.25 o 
 -15  14  10       95.06       46.04     53.03 o 
 -14  14  10        0.58        6.92     63.90 o 
 -13  14  10       14.57      -84.46     58.50 o 
 -12  14  10      142.24      102.48     58.00 o 
 -11  14  10       76.60      194.57     59.17 o 
 -10  14  10     1148.62     1352.64    107.13 o 
  -9  14  10      341.38      143.70     56.33 o 
  -8  14  10      721.10      739.17     61.85 o 
  -7  14  10     3304.94     3056.10     94.40 o 
  -6  14  10     2492.51     2402.98    110.70 o 
  -5  14  10      828.40      875.21     62.56 o 
  -4  14  10       52.85      -33.51     44.91 o 
  -3  14  10        1.17      -27.38     46.18 o 
  -2  14  10        1.26       -9.12     44.12 o 
  -1  14  10      632.78      724.94     56.97 o 
   0  14  10      418.80      347.15     44.88 o 
   1  14  10       12.89       20.59     37.28 o 
   2  14  10      341.97      330.92     43.62 o 
   3  14  10     2826.41     2820.11     77.83 o 
   4  14  10       66.63      127.77     46.35 o 
   5  14  10     2004.07     1933.43     81.17 o 
   6  14  10     1466.87     1552.27     84.44 o 
   7  14  10       10.87      -39.66     72.02 o 
   8  14  10      168.02      154.98     53.54 o 
   9  14  10      868.13      820.72     73.78 o 
  10  14  10      907.10      959.72     85.09 o 
  11  14  10       56.79      -58.74     72.77 o 
  12  14  10       47.83       88.06     83.23 o 
 -15  15  10      910.67     1232.49    105.91 o 
 -14  15  10      198.06      169.76     95.74 o 
 -13  15  10      345.95      252.18     98.55 o 
 -12  15  10      102.94      141.89     79.34 o 
 -11  15  10      387.96      356.70     67.18 o 
 -10  15  10     2093.70     1954.59     95.58 o 
  -9  15  10     1149.79     1217.00     83.22 o 
  -8  15  10       52.21       96.43     52.76 o 
  -7  15  10      359.73      363.72     60.08 o 
  -6  15  10        0.01      -35.75     44.27 o 
  -5  15  10        0.14        1.40     45.86 o 
  -4  15  10       75.10       61.78     46.59 o 
  -3  15  10       25.92       13.37     45.20 o 
  -2  15  10        0.03      -30.47     43.76 o 
  -1  15  10     1312.42     1301.93     82.26 o 
   0  15  10      770.42      761.69     70.60 o 
   1  15  10      578.25      542.66     51.20 o 
   2  15  10       36.85       10.61     35.91 o 
   3  15  10      290.90      301.68     43.90 o 
   4  15  10       48.25       87.72     53.59 o 
   5  15  10      507.49      563.20     90.79 o 
   6  15  10      631.24      639.61     64.94 o 
   7  15  10      595.01      779.45     70.96 o 
   8  15  10      324.46      236.12     55.21 o 
   9  15  10      185.58      250.97    128.50 o 
  10  15  10        4.03       10.79    107.01 o 
  11  15  10       15.15      -28.38     77.47 o 
  12  15  10       22.84        0.62     76.20 o 
 -14  16  10       41.12       92.34     80.35 o 
 -13  16  10      295.61      267.98     76.27 o 
 -12  16  10       60.23      175.21     72.30 o 
 -11  16  10        7.20       11.87     67.91 o 
 -10  16  10      134.97      161.79     61.14 o 
  -9  16  10       78.22       80.54     58.77 o 
  -8  16  10      368.39      261.76     61.06 o 
  -7  16  10     1187.62     1180.42     81.05 o 
  -6  16  10      148.29      132.19     48.22 o 
  -5  16  10      576.69      610.35     66.68 o 
  -4  16  10      374.97      386.79     54.08 o 
  -3  16  10      729.14      675.33     59.04 o 
  -2  16  10      123.87       58.71     54.64 o 
  -1  16  10      244.38      282.28     69.27 o 
   0  16  10     4269.29     4137.65    117.64 o 
   1  16  10       31.78       67.54     49.03 o 
   2  16  10       14.28        7.85     44.12 o 
   3  16  10       77.81      109.04     38.33 o 
   4  16  10       53.65      102.69     41.72 o 
   5  16  10       34.16       66.58     62.52 o 
   6  16  10       13.31       36.05     46.18 o 
   7  16  10     2735.60     2567.96    128.18 o 
   8  16  10        2.70       62.71    138.90 o 
   9  16  10      609.23      612.09     88.15 o 
  10  16  10       33.64      174.98    125.67 o 
  11  16  10      157.43       34.94     81.53 o 
 -13  17  10      227.27      230.74     76.29 o 
 -12  17  10       61.52       76.39     67.60 o 
 -11  17  10       39.79       35.46     68.59 o 
 -10  17  10      219.54      224.77     84.37 o 
  -9  17  10      119.07       98.40     59.07 o 
  -8  17  10     2345.88     2347.15    103.16 o 
  -7  17  10       11.32       28.88     54.68 o 
  -6  17  10       22.06      -12.96     54.08 o 
  -5  17  10      688.11      677.79     65.16 o 
  -4  17  10      320.20      333.26     53.69 o 
  -3  17  10      179.22      153.90     56.08 o 
  -2  17  10      850.54     1005.37     75.34 o 
  -1  17  10        4.27      -10.07     50.80 o 
   0  17  10       69.44      213.06     76.44 o 
   1  17  10     1707.81     1743.05    122.96 o 
   2  17  10      309.72      347.67     64.02 o 
   3  17  10      598.86      512.67     70.49 o 
   4  17  10      307.12      219.38     49.74 o 
   5  17  10      593.82      616.40     79.68 o 
   6  17  10      163.71      275.08     69.52 o 
   7  17  10       38.09       20.81     76.44 o 
   8  17  10      280.81      294.84     76.74 o 
   9  17  10      197.66      309.90     83.01 o 
  10  17  10      112.68      141.75    196.06 o 
 -12  18  10      134.23       79.30     68.68 o 
 -11  18  10      375.94      337.31     82.38 o 
 -10  18  10      809.42      780.96    100.67 o 
  -9  18  10       35.30       31.15     71.85 o 
  -8  18  10       63.69      144.38     62.09 o 
  -7  18  10        3.53      -78.37     57.66 o 
  -6  18  10        0.01      -17.28     54.36 o 
  -5  18  10        0.34      -12.82     53.80 o 
  -4  18  10       12.29       49.07     58.07 o 
  -3  18  10      461.50      369.45     69.98 o 
  -2  18  10      228.99      258.52     63.27 o 
  -1  18  10      137.46      137.83     59.75 o 
   0  18  10       96.72       30.32     60.85 o 
   1  18  10      847.98      890.93     84.13 o 
   2  18  10      457.97      381.86     66.09 o 
   3  18  10       58.45       74.78     57.30 o 
   4  18  10        2.09       62.52     56.97 o 
   5  18  10       42.37        8.97     50.34 o 
   6  18  10        0.15      -25.42     74.93 o 
   7  18  10       41.75       35.91    144.03 o 
   8  18  10       69.10      147.50    123.58 o 
   9  18  10      138.49      136.90    165.08 o 
 -11  19  10       54.06       58.30     89.33 o 
 -10  19  10      736.34      659.58     91.04 o 
  -9  19  10      318.67      356.35     79.99 o 
  -8  19  10       61.79       83.19     70.49 o 
  -7  19  10     1745.43     1551.35     95.17 o 
  -6  19  10      181.21      124.69     61.27 o 
  -5  19  10      147.50      165.77     62.32 o 
  -4  19  10      242.16      210.88     71.89 o 
  -3  19  10        0.02      -90.19     60.75 o 
  -2  19  10      116.29      122.80     72.17 o 
  -1  19  10       37.33       -6.87     65.86 o 
   0  19  10      102.00      212.19     68.37 o 
   1  19  10       73.63       62.95     61.05 o 
   2  19  10       52.99       27.28     59.28 o 
   3  19  10     1535.68     1680.74    169.00 o 
   4  19  10      171.82      235.80     94.35 o 
   5  19  10      228.12      151.93    133.27 o 
   6  19  10      187.51      202.70     65.75 o 
   7  19  10       28.88       61.67    113.21 o 
   8  19  10      235.87      266.05    166.01 o 
 -10  20  10      324.75      441.90     89.32 o 
  -9  20  10        1.27      -33.96     68.92 o 
  -8  20  10        6.28       17.80     69.85 o 
  -7  20  10        0.01     -115.31     65.64 o 
  -6  20  10       25.05       51.01     70.97 o 
  -5  20  10      112.64      100.17     72.67 o 
  -4  20  10      781.72      650.79     89.00 o 
  -3  20  10      175.10       86.48     71.61 o 
  -2  20  10      129.83      -51.87     74.05 o 
  -1  20  10      522.01      501.54     74.68 o 
   0  20  10      145.32      251.26     67.53 o 
   1  20  10      298.13      323.28     67.02 o 
   2  20  10      307.66      279.99    101.12 o 
   3  20  10      405.24      369.66    126.73 o 
   4  20  10       43.78     -106.94    218.77 o 
   5  20  10      262.93      440.87    237.25 o 
   6  20  10     1190.97     1138.47    170.66 o 
   7  20  10      385.93      466.54    130.22 o 
  -8  21  10        0.02       19.37    105.42 o 
  -7  21  10       57.42       55.80     70.71 o 
  -6  21  10       18.78       -5.04     71.16 o 
  -5  21  10        3.04      -20.32     67.40 o 
  -4  21  10       94.63       86.66     70.70 o 
  -3  21  10       37.32       66.16     71.10 o 
  -2  21  10       38.99       44.44     68.19 o 
  -1  21  10      363.69      402.80     81.09 o 
   0  21  10      379.42      335.67     92.41 o 
   1  21  10      229.29      121.12     87.62 o 
   2  21  10        0.87     -137.70     78.08 o 
   3  21  10     1275.44     1433.44    199.26 o 
   4  21  10       12.75       83.37    183.33 o 
   5  21  10      114.58       76.32    139.45 o 
  -6  22  10        1.51      -18.75     71.43 o 
  -5  22  10       21.96      -43.76     69.60 o 
  -4  22  10      161.14      142.19     77.01 o 
  -3  22  10        2.23      -32.65     65.73 o 
  -2  22  10      267.59      155.12     70.59 o 
  -1  22  10       60.11      -18.04     87.67 o 
   0  22  10        9.69       89.69     88.34 o 
   1  22  10        0.06       85.48     88.66 o 
   2  22  10      202.53      269.41    123.95 o 
   3  22  10      254.11      512.76    204.29 o 
  -2  23  10      119.29       78.57     91.20 o 
  -1  23  10       21.25      -28.94     83.32 o 
 -19   1  11      285.50      442.21     56.02 o 
 -18   1  11      410.35      528.58     52.37 o 
 -17   1  11       15.13       33.04     33.95 o 
 -16   1  11       65.42       93.74     40.49 o 
 -15   1  11       98.98       66.32     40.04 o 
 -14   1  11      191.39      175.89     37.98 o 
 -13   1  11      591.09      687.40     47.53 o 
 -12   1  11     2842.57     3004.98     75.00 o 
 -11   1  11     3158.44     3112.60    107.23 o 
 -10   1  11        0.57      -27.00     26.17 o 
  -9   1  11       41.47        6.41     26.65 o 
  -8   1  11       44.96       -7.88     25.36 o 
  -7   1  11     4468.58     4181.75     70.80 o 
  -6   1  11     3383.54     3672.01     64.89 o 
  -5   1  11     1552.69     1546.39     44.70 o 
  -4   1  11     8790.54     9166.76     93.06 o 
  -3   1  11        5.38       65.47     19.05 o 
  -2   1  11       78.80      148.79     19.57 o 
  -1   1  11      643.55      648.35     27.45 o 
   0   1  11     1791.11     1788.37     36.19 o 
   1   1  11     1457.79     1343.53     30.20 o 
   2   1  11      741.75      756.94     32.15 o 
   3   1  11     1920.72     1942.17     45.07 o 
   4   1  11      431.79      579.90     34.60 o 
   5   1  11      621.87      794.35     45.30 o 
   6   1  11       33.83      -33.54     32.67 o 
   7   1  11        0.70      -29.55     34.52 o 
   8   1  11      136.69      119.50     53.09 o 
   9   1  11      190.92      102.97     99.77 o 
  10   1  11      314.97      271.29     67.05 o 
  11   1  11       36.85       53.04     57.85 o 
  12   1  11        0.05      -19.53     55.35 o 
  13   1  11      368.59      451.64     84.50 o 
  14   1  11       34.26      -97.86     53.25 o 
  15   1  11       56.15      -46.36     56.92 o 
  16   1  11       25.87       41.48     64.25 o 
 -19   2  11       35.70       24.37     37.56 o 
 -18   2  11        0.58      -14.52     35.44 o 
 -17   2  11      441.65      406.02     53.36 o 
 -16   2  11      158.41       96.41     37.70 o 
 -15   2  11     1235.84     1103.64     60.18 o 
 -14   2  11       13.69       -8.47     32.95 o 
 -13   2  11      581.01      637.62     47.04 o 
 -12   2  11     5174.30     4830.55     90.07 o 
 -11   2  11     2221.65     2169.18     63.64 o 
 -10   2  11        2.76      -51.95     26.14 o 
  -9   2  11       15.07       17.67     25.53 o 
  -8   2  11      183.17      235.89     35.97 o 
  -7   2  11      540.62      582.85     39.06 o 
  -6   2  11     1280.46     1386.63     44.39 o 
  -5   2  11        0.80      -28.43     19.69 o 
  -4   2  11       31.61       51.10     20.20 o 
  -3   2  11     6965.15     6915.74     71.07 o 
  -2   2  11     1154.05     1204.33     33.07 o 
  -1   2  11       27.84       20.17     17.20 o 
   0   2  11        0.08      -30.65     15.33 o 
   1   2  11       16.28        0.34     15.85 o 
   2   2  11     2836.07     2858.30     49.03 o 
   3   2  11     1068.84     1096.06     38.77 o 
   4   2  11      899.79      840.91     39.03 o 
   5   2  11      938.93      921.86     42.99 o 
   6   2  11      148.84      142.86     36.98 o 
   7   2  11      157.28      184.91     40.12 o 
   8   2  11      213.47      272.35     41.33 o 
   9   2  11     1482.64     1615.71    110.58 o 
  10   2  11        8.01      -79.63     49.46 o 
  11   2  11     3139.78     2846.78    317.58 o 
  12   2  11      135.81       97.17     62.06 o 
  13   2  11     1259.71     1274.76    112.91 o 
  14   2  11       72.97       49.91    116.71 o 
  15   2  11      328.70      254.10    171.90 o 
  16   2  11        9.80      127.83     69.60 o 
 -19   3  11     1787.43     2258.03     89.58 o 
 -18   3  11       15.14       31.87     35.66 o 
 -17   3  11      313.99      304.39     43.63 o 
 -16   3  11      447.77      553.54     47.77 o 
 -15   3  11      211.80      188.46     39.88 o 
 -14   3  11      220.47      205.14     37.55 o 
 -13   3  11        7.09       20.82     31.88 o 
 -12   3  11    20275.29    19875.02    201.02 o 
 -11   3  11     5285.13     5247.72    106.96 o 
 -10   3  11     3771.01     3475.23     72.48 o 
  -9   3  11      480.01      476.68     37.33 o 
  -8   3  11      408.74      317.33     32.52 o 
  -7   3  11       10.36       35.43     24.37 o 
  -6   3  11      246.01      278.14     28.26 o 
  -5   3  11       16.68       26.93     22.26 o 
  -4   3  11      617.91      591.03     30.15 o 
  -3   3  11      362.66      323.01     24.93 o 
  -2   3  11      399.51      390.68     25.59 o 
  -1   3  11      193.73      234.15     21.26 o 
   0   3  11      925.62      965.95     29.56 o 
   1   3  11     4023.68     4384.05     55.63 o 
   2   3  11     5976.81     5622.23     77.61 o 
   3   3  11       71.94       48.90     27.02 o 
   4   3  11     3049.99     2965.39     60.68 o 
   5   3  11     1039.27     1088.17     46.39 o 
   6   3  11     2317.18     2211.73     70.24 o 
   7   3  11     2340.91     2251.11     73.02 o 
   8   3  11        5.21       24.51     48.67 o 
   9   3  11      193.29      130.06     62.41 o 
  10   3  11       37.86       36.75     90.15 o 
  11   3  11      191.25      210.84     75.20 o 
  12   3  11      103.71       15.97     56.68 o 
  13   3  11     1822.12     1857.28    129.25 o 
  14   3  11        0.00      -62.69     53.80 o 
  15   3  11      133.58      106.88     65.26 o 
 -19   4  11      274.40      432.97     58.91 o 
 -18   4  11       88.88      155.10     45.90 o 
 -17   4  11       47.03       84.06     43.35 o 
 -16   4  11      177.20      144.15     37.38 o 
 -15   4  11       12.20        2.15     30.67 o 
 -14   4  11        5.92       23.03     34.93 o 
 -13   4  11     3234.80     2867.14     70.55 o 
 -12   4  11     1636.33     1810.43     61.25 o 
 -11   4  11     5063.55     4581.07     99.69 o 
 -10   4  11      429.18      393.95     36.55 o 
  -9   4  11     3185.10     2917.19     62.62 o 
  -8   4  11       80.50       55.88     26.34 o 
  -7   4  11       45.23       53.22     26.45 o 
  -6   4  11     1402.77     1354.87     43.17 o 
  -5   4  11     5546.04     5614.43     75.15 o 
  -4   4  11     8301.84     8116.34     84.70 o 
  -3   4  11      445.50      481.71     27.35 o 
  -2   4  11      996.82     1035.70     33.60 o 
  -1   4  11      521.18      535.27     27.02 o 
   0   4  11        8.84       19.98     20.93 o 
   1   4  11     1128.24     1208.01     38.14 o 
   2   4  11      161.35      222.80     24.13 o 
   3   4  11      896.81      942.02     40.28 o 
   4   4  11     6867.42     6835.14     88.47 o 
   5   4  11    11946.75    11811.17    121.78 o 
   6   4  11     1104.41     1231.83     53.50 o 
   7   4  11      279.06      252.07     39.70 o 
   8   4  11      356.76      335.33     59.81 o 
   9   4  11       46.93      -22.83     54.08 o 
  10   4  11       90.67      163.27     62.54 o 
  11   4  11       35.67       39.34     53.49 o 
  12   4  11      418.94      389.38     76.12 o 
  13   4  11       29.64       30.70     59.46 o 
  14   4  11       88.10       66.66     64.59 o 
  15   4  11        0.07       -7.58     58.77 o 
 -18   5  11        7.18       55.72     43.13 o 
 -17   5  11       59.33       25.15     40.98 o 
 -16   5  11       88.47      146.68     43.13 o 
 -15   5  11        0.29      -45.49     33.82 o 
 -14   5  11       16.82       74.88     35.52 o 
 -13   5  11     5308.70     5214.01     90.86 o 
 -12   5  11      403.95      569.93     44.25 o 
 -11   5  11     3619.70     3467.51     73.33 o 
 -10   5  11     1348.96     1382.22     52.19 o 
  -9   5  11      775.86      734.97     41.98 o 
  -8   5  11       32.01      -16.13     26.66 o 
  -7   5  11      400.90      388.36     32.16 o 
  -6   5  11       95.89       75.30     26.10 o 
  -5   5  11     3213.68     2859.75     65.66 o 
  -4   5  11      620.20      691.34     33.89 o 
  -3   5  11     7265.86     6834.17     76.35 o 
  -2   5  11        1.18      -31.90     18.76 o 
  -1   5  11      252.59      212.26     26.08 o
[truncated: 233,152 more chars]
